# Supplementary material for: A confined-etching strategy for intrinsic anisotropic surface wetting patterning
Source: Nat Commun. 2022 Jun 2;13:3078. doi: 10.1038/s41467-022-30832-4 (PMC9163165; doi:10.1038/s41467-022-30832-4)
Supplement: Supplementary file 10 — Source Data [file 41467_2022_30832_MOESM10_ESM.xlsx]

## Sheet: Fig.2e
ATR-FTIR spectra of HC film and the etched samples
	transmittance
wavenumber (cm-1)	Pristine HC	30-s treatment of non-prewetted HC	3-h treatment of non-prewetted HC	30-s treatment of prewetted HC
400.163	74.2424	55.9973	75.5825	74.0054
400.646	76.4468	58.3635	70.71	74.4869
401.128	78.7652	60.8152	66.7586	74.7929
401.61	80.7875	62.5057	65.9019	74.309
402.092	81.936	63.0751	66.289	73.552
402.574	82.2375	62.8908	67.1566	72.8093
403.056	81.8681	62.2986	68.1933	72.2201
403.538	81.0398	61.6729	69.01	71.9341
404.02	80.1327	61.1771	70.0533	71.7635
404.503	79.0451	60.8598	70.8165	71.891
404.985	77.9958	60.9521	71.0353	72.368
405.467	77.1905	61.6036	70.8752	73.1253
405.949	76.7505	62.8403	70.4963	74.0829
406.431	76.7248	64.6086	70.0305	75.1472
406.913	77.1143	66.8062	69.6009	76.2181
407.395	77.882	69.3026	69.2878	77.2104
407.877	78.9936	71.9411	69.2314	78.0214
408.36	80.3594	74.5253	69.5014	78.5879
408.842	81.8743	76.8761	70.1037	78.891
409.324	83.4361	78.8658	71.0137	78.9467
409.806	84.9581	80.4405	72.1833	78.8026
410.288	86.3781	81.6212	73.5452	78.5256
410.77	87.66	82.4827	75.0112	78.1889
411.252	88.7873	83.127	76.4666	77.8607
411.734	89.7648	83.6599	77.7901	77.5917
412.217	90.6053	84.1607	78.859	77.41
412.699	91.3204	84.665	79.5617	77.3208
413.181	91.9132	85.1577	79.8122	77.3099
413.663	92.3749	85.5776	79.5653	77.3483
414.145	92.6859	85.83	78.8284	77.3997
414.627	92.8203	85.8066	77.6677	77.4277
415.109	92.7534	85.4093	76.2054	77.4022
415.591	92.4699	84.5764	74.6081	77.3032
416.074	91.9728	83.3034	73.0654	77.1217
416.556	91.2885	81.6528	71.7636	76.8591
417.038	90.4681	79.7469	70.8579	76.5244
417.52	89.5813	77.7446	70.4529	76.1311
418.002	88.7056	75.8133	70.5905	75.6945
418.484	87.9134	74.1035	71.2448	75.23
418.966	87.2587	72.7314	72.323	74.7527
419.448	86.7675	71.77	73.6722	74.2779
419.931	86.4316	71.2461	75.0951	73.821
420.413	86.209	71.1418	76.3775	73.3986
420.895	86.0295	71.3978	77.325	73.0279
421.377	85.8077	71.922	77.803	72.7263
421.859	85.4609	72.6022	77.7663	72.509
422.341	84.9295	73.324	77.2676	72.3875
422.823	84.1958	73.9928	76.4386	72.3672
423.305	83.2938	74.5503	75.4521	72.4458
423.788	82.3077	74.982	74.4802	72.6132
424.27	81.3584	75.3146	73.6623	72.8517
424.752	80.5819	75.6051	73.0879	73.1388
425.234	80.1056	75.9269	72.7929	73.4493
425.716	80.0281	76.3544	72.7655	73.7595
426.198	80.4021	76.9489	72.9594	74.0506
426.68	81.2248	77.747	73.3097	74.3113
427.162	82.4335	78.7535	73.7503	74.5396
427.645	83.9089	79.9381	74.2286	74.7437
428.127	85.4869	81.2385	74.7155	74.9402
428.609	86.9802	82.5679	75.2078	75.1526
429.091	88.2077	83.8267	75.7222	75.4083
429.573	89.0266	84.9162	76.2851	75.7355
430.055	89.3588	85.7503	76.92	76.1598
430.537	89.204	86.2637	77.6381	76.7012
431.019	88.6355	86.4172	78.4341	77.3712
431.502	87.7806	86.1988	79.2846	78.1692
431.984	86.7929	85.6226	80.1521	79.0802
432.466	85.8224	84.7256	80.989	80.0724
432.948	84.9928	83.5632	81.7434	81.0962
433.43	84.3851	82.2052	82.3632	82.086
433.912	84.0331	80.7318	82.7994	82.9635
434.394	83.9241	79.2293	83.0082	83.6451
434.876	84.0081	77.7859	82.9532	84.0521
435.359	84.2102	76.4857	82.6091	84.122
435.841	84.4463	75.4034	81.9655	83.8198
436.323	84.6391	74.5982	81.0325	83.1456
436.805	84.7325	74.1089	79.8441	82.1371
437.287	84.7018	73.9495	78.4602	80.8652
437.769	84.5565	74.108	76.9634	79.4244
438.251	84.3376	74.5461	75.4529	77.9197
438.733	84.1082	75.2036	74.0343	76.4536
439.216	83.9406	76.0048	72.8087	75.1151
439.698	83.9027	76.8689	71.8621	73.9729
440.18	84.0458	77.7212	71.257	73.0729
440.662	84.3964	78.5041	71.0268	72.4383
441.144	84.9511	79.184	71.1735	72.0737
441.626	85.6773	79.7524	71.668	71.9695
442.108	86.5169	80.2215	72.453	72.1071
442.59	87.3945	80.6149	73.4486	72.4629
443.072	88.228	80.9563	74.5595	73.0116
443.555	88.9407	81.2584	75.6847	73.7262
444.037	89.4737	81.5168	76.7275	74.5772
444.519	89.7941	81.7071	77.6052	75.5299
445.001	89.8994	81.7892	78.2576	76.5421
445.483	89.8156	81.7159	78.6504	77.5623
445.965	89.5905	81.4442	78.776	78.5311
446.447	89.2828	80.948	78.6498	79.3851
446.93	88.9519	80.2267	78.3044	80.0644
447.412	88.6474	79.3098	77.7835	80.5204
447.894	88.4038	78.2538	77.1351	80.7242
448.376	88.238	77.135	76.4071	80.672
448.858	88.1503	76.0379	75.644	80.385
449.34	88.1291	75.0435	74.8851	79.906
449.822	88.1569	74.2197	74.1637	79.2897
450.304	88.2169	73.6137	73.5085	78.5929
450.786	88.2978	73.2486	72.9448	77.8637
451.269	88.3968	73.1232	72.4955	77.1341
451.751	88.52	73.2142	72.183	76.4175
452.233	88.6791	73.4805	72.0293	75.7102
452.715	88.8872	73.8694	72.0556	74.9982
453.197	89.153	74.323	72.2805	74.2664
453.679	89.4761	74.7856	72.717	73.5081
454.161	89.8441	75.21	73.3675	72.7331
454.644	90.2329	75.5624	74.2186	71.9711
455.126	90.6099	75.8246	75.2358	71.2711
455.608	90.939	75.9943	76.3607	70.6954
456.09	91.1882	76.0816	77.5122	70.3105
456.572	91.3352	76.1049	78.5939	70.1768
457.054	91.3713	76.0861	79.5055	70.3383
457.536	91.3026	76.046	80.159	70.814
458.018	91.1468	76.0019	80.4945	71.5925
458.5	90.9281	75.9661	80.4926	72.6291
458.983	90.6706	75.9465	80.1792	73.8486
459.465	90.3925	75.9479	79.6216	75.1506
459.947	90.101	75.9737	78.9154	76.4216
460.429	89.7918	76.028	78.1674	77.5482
460.911	89.4507	76.1168	77.4761	78.4329
461.393	89.0594	76.2474	76.9167	79.008
461.875	88.6017	76.4271	76.5315	79.2441
462.358	88.0709	76.661	76.3278	79.152
462.84	87.4742	76.949	76.2816	78.7777
463.322	86.8342	77.2837	76.3474	78.1916
463.804	86.1866	77.6487	76.4696	77.476
464.286	85.5748	78.0191	76.5946	76.7121
464.768	85.0428	78.3635	76.6812	75.9714
465.25	84.6276	78.6481	76.7065	75.3097
465.732	84.3536	78.8414	76.6682	74.7665
466.214	84.2287	78.9198	76.5803	74.3651
466.697	84.2434	78.8724	76.4674	74.1168
467.179	84.3737	78.7043	76.356	74.0243
467.661	84.5846	78.4368	76.2678	74.0851
468.143	84.837	78.1057	76.2145	74.2944
468.625	85.0935	77.7566	76.1971	74.6464
469.107	85.3239	77.4394	76.2068	75.1341
469.589	85.5083	77.2013	76.2291	75.7479
470.072	85.6379	77.0815	76.2476	76.4737
470.554	85.7143	77.1061	76.2481	77.2902
471.036	85.7464	77.2853	76.2206	78.1673
471.518	85.747	77.6119	76.16	79.0659
472	85.73	78.0617	76.066	79.939
472.482	85.7083	78.5964	75.9411	80.7361
472.964	85.6927	79.1675	75.7902	81.408
473.446	85.6914	79.7218	75.6193	81.9139
473.928	85.7102	80.208	75.4361	82.2274
474.411	85.7524	80.584	75.2511	82.3413
474.893	85.8184	80.823	75.0785	82.2687
475.375	85.9056	80.9179	74.9359	82.0416
475.857	86.0072	80.8832	74.8436	81.7052
476.339	86.1118	80.7529	74.8214	81.3112
476.821	86.2044	80.5756	74.8846	80.909
477.303	86.2669	80.4068	75.0392	80.5387
477.786	86.2818	80.3008	75.2779	80.2246
478.268	86.2351	80.3015	75.5768	79.9731
478.75	86.1204	80.4357	75.8962	79.7714
479.232	85.942	80.7079	76.1833	79.5914
479.714	85.7166	81.0988	76.3796	79.3946
480.196	85.4725	81.5674	76.4305	79.14
480.678	85.2473	82.0562	76.2964	78.7919
481.16	85.0833	82.5015	75.9614	78.3278
481.642	85.0216	82.8448	75.4396	77.7436
482.125	85.0956	83.0445	74.7739	77.0561
482.607	85.3255	83.0848	74.0307	76.3016
483.089	85.7133	82.9797	73.289	75.5317
483.571	86.2404	82.7709	72.6287	74.8059
484.053	86.8675	82.5197	72.1193	74.1844
484.535	87.5379	82.2967	71.8114	73.7201
485.017	88.184	82.1694	71.732	73.4527
485.5	88.7362	82.192	71.8833	73.4046
485.982	89.1341	82.3978	72.2453	73.5782
486.464	89.3369	82.7957	72.7807	73.9559
486.946	89.3311	83.3701	73.4421	74.5025
487.428	89.1339	84.0846	74.1797	75.1687
487.91	88.7904	84.8879	74.9485	75.8968
488.392	88.3664	85.7214	75.7137	76.6273
488.874	87.9363	86.5262	76.4523	77.3064
489.356	87.5711	87.2497	77.1532	77.8926
489.839	87.327	87.8496	77.8128	78.361
490.321	87.2373	88.2955	78.4306	78.7058
490.803	87.3084	88.5691	79.0048	78.939
491.285	87.5204	88.6632	79.5286	79.0865
491.767	87.8308	88.5798	79.9896	79.1827
492.249	88.1825	88.3297	80.3712	79.2635
492.731	88.5131	87.9307	80.6565	79.3598
493.214	88.7657	87.4079	80.8332	79.4929
493.696	88.898	86.7927	80.8986	79.6713
494.178	88.8887	86.1209	80.8635	79.8892
494.66	88.7399	85.431	80.7525	80.1283
495.142	88.476	84.7607	80.6026	80.3608
495.624	88.1383	84.1434	80.4583	80.5536
496.106	87.7781	83.6054	80.3651	80.6741
496.588	87.4496	83.1635	80.3623	80.6951
497.07	87.203	82.8247	80.4773	80.5999
497.553	87.0791	82.587	80.7203	80.3845
498.035	87.1058	82.4417	81.0822	80.0589
498.517	87.2955	82.3769	81.5348	79.6456
498.999	87.644	82.3808	82.0342	79.1766
499.481	88.1305	82.4441	82.5262	78.6901
499.963	88.7195	82.5621	82.9548	78.2253
500.445	89.363	82.7337	83.27	77.8196
500.928	90.0058	82.96	83.4361	77.5051
501.41	90.5904	83.2413	83.4367	77.3062
501.892	91.0633	83.574	83.2759	77.2384
502.374	91.3811	83.9483	82.9769	77.3076
502.856	91.5156	84.3471	82.5758	77.5096
503.338	91.4567	84.7462	82.1151	77.8303
503.82	91.2136	85.1172	81.636	78.2464
504.302	90.8122	85.4307	81.1727	78.7268
504.784	90.2921	85.6614	80.7482	79.2342
505.267	89.7008	85.7917	80.3738	79.7287
505.749	89.089	85.8154	80.0504	80.1716
506.231	88.5057	85.7378	79.7726	80.53
506.713	87.995	85.5749	79.5328	80.7812
507.195	87.5939	85.3499	79.3255	80.9162
507.677	87.3308	85.0889	79.1502	80.9411
508.159	87.2253	84.8166	79.0125	80.8766
508.642	87.2867	84.553	78.9226	80.7545
509.124	87.5141	84.3111	78.8921	80.6121
509.606	87.8957	84.0966	78.9299	80.486
510.088	88.4089	83.9084	79.0382	80.4058
510.57	89.0209	83.7413	79.2084	80.3887
511.052	89.69	83.5882	79.42	80.4362
511.534	90.3689	83.443	79.6412	80.5335
512.016	91.0087	83.3027	79.832	80.6513
512.499	91.5635	83.1687	79.9494	80.7504
512.981	91.9961	83.0463	79.9547	80.7883
513.463	92.2827	82.9443	79.8198	80.7262
513.945	92.4162	82.8724	79.5327	80.5358
514.427	92.4067	82.8401	79.1003	80.2049
514.909	92.2798	82.8535	78.5477	79.7389
515.391	92.0723	82.9147	77.915	79.1608
515.873	91.8268	83.0204	77.2512	78.507
516.356	91.5844	83.162	76.6077	77.8218
516.838	91.3791	83.3268	76.0316	77.1513
517.32	91.2329	83.4996	75.5607	76.5371
517.802	91.1534	83.6654	75.2202	76.0124
518.284	91.1329	83.8123	75.0217	75.5991
518.766	91.1512	83.9339	74.9634	75.3065
519.248	91.1798	84.0314	75.032	75.1331
519.73	91.1876	84.1143	75.2053	75.0679
520.212	91.1473	84.1996	75.4557	75.0935
520.695	91.0415	84.3098	75.7527	75.1895
521.177	90.8668	84.4691	76.0666	75.3353
521.659	90.6354	84.6998	76.3704	75.5124
522.141	90.3735	85.0176	76.6417	75.7061
522.623	90.1171	85.4276	76.8643	75.9055
523.105	89.9056	85.9223	77.0282	76.104
523.587	89.7746	86.4801	77.1305	76.2971
524.069	89.7488	87.0673	77.1744	76.4822
524.552	89.8368	87.6415	77.1689	76.6563
525.034	90.0287	88.1573	77.1272	76.8162
525.516	90.2964	88.5727	77.0646	76.9577
525.998	90.5965	88.8556	76.9967	77.0763
526.48	90.877	88.9884	76.9368	77.1681
526.962	91.0851	88.9703	76.894	77.2313
527.444	91.176	88.8169	76.8723	77.2667
527.927	91.1207	88.5567	76.8697	77.2784
528.409	90.9115	88.2258	76.8789	77.2734
528.891	90.563	87.8612	76.8891	77.2612
529.373	90.1103	87.4955	76.888	77.2516
529.855	89.6027	87.1522	76.8647	77.2535
530.337	89.0956	86.8444	76.812	77.2729
530.819	88.6429	86.5746	76.7284	77.3121
531.301	88.29	86.3372	76.6177	77.3685
531.783	88.0693	86.1224	76.4892	77.4357
532.266	87.9978	85.9195	76.3551	77.5037
532.748	88.0778	85.7208	76.2283	77.5611
533.23	88.2981	85.5233	76.1201	77.5961
533.712	88.6375	85.3303	76.0378	77.5992
534.194	89.0676	85.1498	75.9839	77.5638
534.676	89.5567	84.9934	75.9559	77.4871
535.158	90.0719	84.8732	75.9468	77.3706
535.64	90.5811	84.7997	75.9473	77.2194
536.123	91.0548	84.779	75.9471	77.0413
536.605	91.4661	84.812	75.9375	76.8462
537.087	91.7923	84.894	75.9127	76.6448
537.569	92.0156	85.0147	75.8705	76.4479
538.051	92.1237	85.1599	75.8128	76.2659
538.533	92.1114	85.3129	75.7443	76.1084
539.015	91.9805	85.4567	75.672	75.9838
539.497	91.7399	85.5753	75.6032	75.8992
539.98	91.4048	85.656	75.5445	75.8599
540.462	90.9945	85.6907	75.5001	75.8688
540.944	90.5306	85.6765	75.4716	75.9262
541.426	90.0348	85.6164	75.4579	76.0293
541.908	89.5268	85.519	75.4553	76.1716
542.39	89.0237	85.3971	75.4588	76.3432
542.872	88.5395	85.2659	75.4636	76.5313
543.354	88.0857	85.141	75.4659	76.7206
543.837	87.6715	85.0356	75.4649	76.8952
544.319	87.305	84.9583	75.4627	77.0395
544.801	86.9933	84.9114	75.4645	77.1407
545.283	86.7425	84.8905	75.4776	77.1894
545.765	86.5575	84.8851	75.5095	77.1816
546.247	86.4411	84.8804	75.5656	77.1189
546.729	86.3939	84.8608	75.647	77.0087
547.211	86.4136	84.8127	75.749	76.8632
547.694	86.4949	84.728	75.8601	76.6982
548.176	86.63	84.6059	75.9628	76.5312
548.658	86.8088	84.4539	76.0359	76.3795
549.14	87.019	84.2863	76.0576	76.258
549.622	87.2472	84.1218	76.0097	76.1773
550.104	87.4782	83.9799	75.8814	76.1425
550.586	87.6958	83.8769	75.6723	76.1524
551.068	87.8825	83.8232	75.3934	76.1991
551.551	88.0205	83.8207	75.0662	76.2691
552.033	88.093	83.8628	74.7199	76.3446
552.515	88.0854	83.9355	74.3871	76.4057
552.997	87.9881	84.0195	74.0987	76.4332
553.479	87.7978	84.0941	73.8797	76.4115
553.961	87.5193	84.1402	73.7459	76.331
554.443	87.166	84.1436	73.7016	76.1903
554.925	86.7584	84.0973	73.7401	75.9968
555.408	86.3226	84.0016	73.8448	75.7666
555.89	85.8866	83.8645	73.9927	75.5226
556.372	85.4778	83.6995	74.1576	75.2923
556.854	85.119	83.5239	74.3149	75.1039
557.336	84.8271	83.3566	74.4447	74.9834
557.818	84.6114	83.2158	74.5346	74.9513
558.3	84.4741	83.1175	74.5809	75.0197
558.783	84.4111	83.0744	74.5879	75.1914
559.264	84.414	83.0949	74.5662	75.4588
559.747	84.4726	83.1831	74.5303	75.8048
560.229	84.576	83.3378	74.4952	76.2044
560.711	84.715	83.5528	74.4745	76.6273
561.193	84.8824	83.8164	74.478	77.0413
561.675	85.0734	84.1122	74.5111	77.4157
562.157	85.2853	84.42	74.5746	77.7252
562.639	85.5165	84.717	74.6659	77.9517
563.122	85.7664	84.9812	74.7797	78.0867
563.604	86.0344	85.1934	74.9099	78.1314
564.086	86.3202	85.3408	75.0507	78.0951
564.568	86.6232	85.4195	75.1974	77.9941
565.05	86.9429	85.4357	75.3472	77.8484
565.532	87.2784	85.4055	75.4988	77.679
566.014	87.6288	85.3535	75.6525	77.5058
566.496	87.9923	85.3086	75.8099	77.3457
566.979	88.3655	85.2996	75.9735	77.212
567.461	88.7433	85.3503	76.1465	77.1141
567.943	89.1181	85.4751	76.3323	77.0581
568.425	89.4803	85.6755	76.5346	77.048
568.907	89.8183	85.9394	76.7563	77.086
569.389	90.1205	86.2417	76.9988	77.1736
569.871	90.3757	86.548	77.2609	77.3113
570.353	90.5755	86.8199	77.5377	77.4981
570.836	90.7155	87.0212	77.8202	77.7309
571.318	90.7959	87.1249	78.0952	78.0033
571.8	90.8215	87.118	78.3458	78.3047
572.282	90.8013	87.0047	78.5535	78.6205
572.764	90.7467	86.8061	78.7007	78.9323
573.246	90.6699	86.5568	78.7736	79.2194
573.728	90.5818	86.2991	78.765	79.4614
574.21	90.4907	86.076	78.676	79.64
574.692	90.401	85.9242	78.5168	79.7422
575.175	90.3138	85.8686	78.3054	79.7621
575.657	90.2267	85.9184	78.0648	79.7014
576.139	90.1355	86.0661	77.8203	79.5695
576.621	90.0353	86.2888	77.5949	79.3816
577.103	89.9222	86.5517	77.4067	79.1568
577.585	89.7938	86.8136	77.2663	78.9147
578.067	89.6496	87.0328	77.1758	78.6732
578.55	89.4908	87.1735	77.1291	78.4463
579.032	89.3189	87.2107	77.1137	78.2426
579.514	89.1346	87.1333	77.1129	78.0652
579.996	88.9368	86.9447	77.1092	77.912
580.478	88.7213	86.6607	77.0863	77.7769
580.96	88.4818	86.3062	77.0314	77.6512
581.442	88.2105	85.9102	76.9363	77.5249
581.924	87.9002	85.5012	76.7973	77.389
582.407	87.5465	85.1033	76.6152	77.2361
582.889	87.1503	84.7335	76.3935	77.062
583.371	86.7197	84.4	76.1381	76.8657
583.853	86.2696	84.102	75.8562	76.6504
584.335	85.8217	83.8316	75.5564	76.4232
584.817	85.4014	83.5752	75.2482	76.1944
585.299	85.0344	83.3161	74.9424	75.9768
585.781	84.7434	83.0374	74.6511	75.7845
586.264	84.5437	82.7241	74.3872	75.6304
586.746	84.4414	82.3655	74.1636	75.5253
587.228	84.4316	81.9562	73.9922	75.475
587.71	84.499	81.4965	73.8815	75.4794
588.192	84.6195	80.9927	73.8355	75.5312
588.674	84.764	80.4562	73.8527	75.6162
589.156	84.9017	79.9022	73.9248	75.7145
589.638	85.0041	79.3482	74.0375	75.8029
590.12	85.0483	78.8124	74.1717	75.858
590.603	85.0189	78.3119	74.3059	75.8598
591.085	84.908	77.861	74.4186	75.7952
591.567	84.7147	77.4699	74.4912	75.6603
592.049	84.4436	77.1432	74.5107	75.4616
592.531	84.1023	76.8794	74.4709	75.2146
593.013	83.7008	76.6704	74.3732	74.942
593.495	83.2504	76.502	74.2258	74.6694
593.977	82.7636	76.3554	74.0418	74.4216
594.46	82.2547	76.2088	73.837	74.2185
594.942	81.7403	76.0405	73.6273	74.0723
595.424	81.2387	75.8319	73.4263	73.9859
595.906	80.7698	75.57	73.2443	73.9533
596.388	80.353	75.2506	73.0871	73.9609
596.87	80.005	74.8784	72.9573	73.9909
597.352	79.7375	74.4673	72.8544	74.0244
597.835	79.5554	74.0382	72.7772	74.0452
598.317	79.4556	73.616	72.7253	74.0431
598.799	79.4272	73.2261	72.6999	74.0155
599.281	79.4534	72.8906	72.7047	73.968
599.763	79.5137	72.6259	72.7454	73.913
600.245	79.5876	72.4405	72.8288	73.8676
600.727	79.6578	72.3354	72.9608	73.8503
601.209	79.7129	72.3051	73.1448	73.8776
601.692	79.7489	72.3398	73.3802	73.9616
602.174	79.77	72.429	73.6612	74.1079
602.656	79.7867	72.5636	73.9773	74.3142
603.138	79.8141	72.7393	74.3139	74.5713
603.62	79.8688	72.9569	74.6544	74.8635
604.102	79.9665	73.2227	74.9821	75.1711
604.584	80.1193	73.5465	75.2826	75.4725
605.066	80.3347	73.9394	75.545	75.7469
605.548	80.6148	74.4102	75.7633	75.9765
606.031	80.9564	74.9624	75.9356	76.1484
606.513	81.3519	75.5924	76.0634	76.2561
606.995	81.7903	76.2881	76.1505	76.2996
607.477	82.2584	77.0293	76.2009	76.2857
607.959	82.7425	77.7896	76.2186	76.2265
608.441	83.2289	78.5394	76.2063	76.139
608.923	83.7052	79.2495	76.1662	76.0426
609.405	84.161	79.8948	76.1002	75.9575
609.888	84.5885	80.4573	76.0107	75.9031
610.37	84.9827	80.9279	75.9014	75.8954
610.852	85.3417	81.3069	75.7775	75.9458
611.334	85.666	81.6025	75.6456	76.0601
611.816	85.9586	81.8288	75.5135	76.2369
612.298	86.2238	82.003	75.3896	76.4684
612.78	86.4664	82.1428	75.2826	76.7405
613.263	86.691	82.2638	75.2005	77.0345
613.745	86.9003	82.379	75.1513	77.3291
614.227	87.0955	82.4974	75.1423	77.6031
614.709	87.2755	82.625	75.1801	77.8374
615.191	87.4372	82.765	75.27	78.0181
615.673	87.5766	82.9188	75.4158	78.1375
616.155	87.6894	83.0867	75.6187	78.1954
616.637	87.7728	83.2682	75.8767	78.1982
617.12	87.8264	83.4621	76.184	78.158
617.602	87.8529	83.6659	76.531	78.0907
618.084	87.8585	83.876	76.9049	78.0134
618.566	87.8523	84.087	77.2905	77.9427
619.048	87.8453	84.2921	77.6723	77.8923
619.53	87.8486	84.483	78.0358	77.8726
620.012	87.8716	84.6515	78.3691	77.8892
620.494	87.9205	84.7895	78.6638	77.9437
620.976	87.9969	84.891	78.9152	78.0338
621.459	88.0975	84.9524	79.1217	78.1542
621.941	88.2144	84.974	79.2838	78.2976
622.423	88.3368	84.9595	79.4029	78.4554
622.905	88.4525	84.9166	79.4804	78.6188
623.387	88.5507	84.856	79.5176	78.7792
623.869	88.6238	84.7908	79.5162	78.9289
624.351	88.6688	84.7356	79.479	79.0616
624.833	88.6882	84.7044	79.4114	79.1729
625.316	88.6891	84.71	79.3218	79.2607
625.798	88.6824	84.7618	79.2222	79.3256
626.28	88.6798	84.8653	79.1273	79.3713
626.762	88.6925	85.0202	79.0525	79.404
627.244	88.7286	85.2206	79.0121	79.4325
627.726	88.792	85.4549	79.0162	79.4669
628.208	88.8822	85.7068	79.0691	79.5175
628.691	88.9945	85.957	79.1678	79.593
629.173	89.1218	86.1859	79.3019	79.6991
629.655	89.2561	86.376	79.4551	79.837
630.137	89.3904	86.5152	79.6081	80.0025
630.619	89.5204	86.5984	79.7417	80.186
631.101	89.6445	86.6291	79.8404	80.3734
631.583	89.7648	86.6188	79.8959	80.5474
632.065	89.885	86.5854	79.908	80.6905
632.548	90.0101	86.5506	79.8856	80.787
633.03	90.144	86.5359	79.8445	80.8263
633.512	90.2887	86.5589	79.8048	80.8042
633.994	90.443	86.6307	79.7869	80.7243
634.476	90.6029	86.753	79.8078	80.5973
634.958	90.7616	86.9177	79.8782	80.4396
635.44	90.9107	87.1076	80.0005	80.2708
635.922	91.0418	87.2988	80.168	80.1104
636.404	91.1475	87.464	80.3665	79.9757
636.887	91.2229	87.5766	80.5762	79.8786
637.369	91.2654	87.615	80.7752	79.8251
637.851	91.2752	87.5664	80.9428	79.8144
638.333	91.2545	87.4286	81.0624	79.8401
638.815	91.2068	87.2111	81.124	79.8919
639.297	91.1357	86.9337	81.1253	79.9576
639.779	91.0442	86.6239	81.0708	80.0254
640.261	90.9343	86.3137	80.9708	80.0859
640.744	90.8073	86.0352	80.839	80.1338
641.226	90.6635	85.8167	80.6899	80.1677
641.708	90.5034	85.6799	80.537	80.1905
642.19	90.3286	85.637	80.3905	80.2077
642.672	90.142	85.69	80.2576	80.2263
643.154	89.9492	85.8308	80.1416	80.2531
643.636	89.7579	86.042	80.0431	80.2932
644.119	89.5786	86.2992	79.9609	80.349
644.601	89.4232	86.5743	79.8932	80.42
645.083	89.3046	86.8388	79.8385	80.5032
645.565	89.2351	87.0672	79.7962	80.593
646.047	89.2253	87.2402	79.7664	80.683
646.529	89.2823	87.3468	79.7497	80.7667
647.011	89.4091	87.3855	79.746	80.8384
647.493	89.6035	87.3631	79.7542	80.8939
647.976	89.8579	87.294	79.7715	80.931
648.458	90.1602	87.1965	79.7927	80.9494
648.94	90.4947	87.0907	79.8113	80.9506
649.422	90.8434	86.9954	79.8194	80.9373
649.904	91.1884	86.9256	79.8095	80.9128
650.386	91.5137	86.8922	79.7758	80.8811
650.868	91.8063	86.9012	79.7151	80.8461
651.35	92.0577	86.9543	79.6284	80.8116
651.832	92.2642	87.0504	79.5202	80.7813
652.315	92.4257	87.187	79.3993	80.7583
652.797	92.5453	87.3606	79.2769	80.7451
653.279	92.6279	87.5678	79.1655	80.7435
653.761	92.6782	87.8046	79.0771	80.7538
654.243	92.7003	88.0663	79.0217	80.7749
654.725	92.6967	88.3461	79.0059	80.804
655.207	92.6688	88.635	79.0322	80.8365
655.689	92.6165	88.921	79.0985	80.8668
656.172	92.5399	89.1905	79.199	80.8889
656.654	92.4396	89.4293	79.325	80.8972
657.136	92.3179	89.6247	79.4657	80.8878
657.618	92.1788	89.7678	79.6101	80.8591
658.1	92.0284	89.8552	79.7476	80.8127
658.582	91.8743	89.8898	79.8691	80.7532
659.064	91.725	89.8807	79.9675	80.6882
659.546	91.5892	89.8415	80.0373	80.6272
660.029	91.4741	89.7881	80.0747	80.5803
660.511	91.3856	89.7359	80.0772	80.5573
660.993	91.327	89.6974	80.0437	80.5662
661.475	91.2995	89.6805	79.9743	80.6126
661.957	91.3026	89.6876	79.8707	80.6993
662.439	91.3342	89.7165	79.7365	80.826
662.921	91.3922	89.7611	79.5775	80.9898
663.403	91.4751	89.8138	79.4016	81.1853
663.886	91.5826	89.8674	79.2187	81.4049
664.368	91.7166	89.9166	79.0401	81.6388
664.85	91.8807	89.9594	78.8772	81.8751
665.332	92.08	89.9969	78.7405	82.1002
665.814	92.3199	90.0323	78.6374	82.299
666.296	92.6038	90.0701	78.5716	82.4556
666.778	92.9317	90.1138	78.5421	82.5546
667.26	93.2988	90.1654	78.5437	82.5824
667.743	93.6941	90.2248	78.5676	82.5292
668.225	94.1007	90.2892	78.6032	82.3909
668.707	94.4971	90.3543	78.6397	82.1701
669.189	94.8589	90.4145	78.6676	81.8772
669.671	95.1612	90.4642	78.6809	81.5297
670.153	95.3826	90.4982	78.6777	81.1503
670.635	95.5079	90.5131	78.6611	80.765
671.117	95.5305	90.5069	78.6383	80.3999
671.6	95.4541	90.4794	78.62	80.0786
672.082	95.2924	90.4317	78.6186	79.82
672.564	95.0666	90.3661	78.6463	79.6369
673.046	94.803	90.2851	78.7139	79.5354
673.528	94.5291	90.1923	78.8297	79.5151
674.01	94.2705	90.0919	78.9988	79.5706
674.492	94.0485	89.9893	79.223	79.6926
674.975	93.8779	89.891	79.5012	79.8705
675.457	93.7662	89.8043	79.8296	80.0935
675.939	93.7137	89.7369	80.2026	80.3521
676.421	93.7142	89.6961	80.6127	80.6387
676.903	93.7561	89.688	81.0517	80.9472
677.385	93.8244	89.7163	81.5106	81.273
677.867	93.9018	89.7819	81.9796	81.6117
678.349	93.9712	89.8819	82.4487	81.9589
678.831	94.0163	90.0101	82.9069	82.3091
679.314	94.0236	90.1568	83.3433	82.6556
679.796	93.9833	90.3102	83.7472	82.9911
680.278	93.8904	90.4571	84.1093	83.3075
680.76	93.7459	90.5844	84.4219	83.5975
681.242	93.5566	90.6811	84.6804	83.8555
681.724	93.3351	90.7386	84.8837	84.0779
682.206	93.098	90.7527	85.0339	84.2644
682.688	92.8645	90.7234	85.137	84.4174
683.17	92.6532	90.655	85.2014	84.5417
683.653	92.4805	90.556	85.2374	84.6441
684.135	92.3571	90.4377	85.2555	84.7317
684.617	92.2874	90.3131	85.2659	84.8114
685.099	92.2684	90.1952	85.2767	84.8885
685.581	92.2903	90.0959	85.2943	84.9662
686.063	92.338	90.0245	85.3223	85.0455
686.545	92.394	89.9867	85.3626	85.1249
687.028	92.4408	89.9845	85.4153	85.2009
687.51	92.464	90.016	85.4792	85.2691
687.992	92.4545	90.0761	85.5526	85.325
688.474	92.4095	90.1572	85.6329	85.3646
688.956	92.3325	90.2507	85.7176	85.3854
689.438	92.2325	90.3477	85.8036	85.3869
689.92	92.1217	90.4403	85.8876	85.3709
690.403	92.0135	90.5221	85.9661	85.3414
690.885	91.9202	90.5892	86.0358	85.3041
691.367	91.8514	90.6394	86.0938	85.266
691.849	91.8129	90.6728	86.1378	85.2348
692.331	91.8061	90.6909	86.1667	85.218
692.813	91.8287	90.6962	86.1805	85.2217
693.295	91.8749	90.6914	86.1803	85.2509
693.777	91.9369	90.6791	86.1677	85.3081
694.259	92.0054	90.6613	86.1448	85.3935
694.742	92.0713	90.6389	86.1134	85.5048
695.224	92.1256	90.6123	86.0752	85.6373
695.706	92.1615	90.5807	86.0316	85.7848
696.188	92.1738	90.5437	85.9844	85.9398
696.67	92.1606	90.5006	85.9356	86.0948
697.152	92.1232	90.4518	85.8889	86.243
697.634	92.0661	90.3993	85.8487	86.3792
698.116	91.9971	90.3461	85.8206	86.5
698.598	91.9268	90.2966	85.8104	86.6047
699.081	91.8669	90.2562	85.823	86.6944
699.563	91.8291	90.2297	85.8611	86.7721
700.045	91.8237	90.2211	85.9245	86.8416
700.527	91.8572	90.2324	86.0091	86.9069
701.009	91.932	90.263	86.107	86.9712
701.491	92.0455	90.3101	86.2077	87.0366
701.973	92.1901	90.3687	86.2994	87.1034
702.456	92.3547	90.4331	86.3709	87.171
702.938	92.5259	90.4978	86.4137	87.2375
703.42	92.6907	90.5588	86.4233	87.3008
703.902	92.8376	90.6146	86.4005	87.3592
704.384	92.9592	90.6663	86.351	87.4118
704.866	93.052	90.7173	86.2843	87.4587
705.348	93.1173	90.7728	86.2124	87.5012
705.83	93.1596	90.838	86.1474	87.5408
706.312	93.1857	90.9174	86.1001	87.5792
706.795	93.2026	91.0136	86.0779	87.6172
707.277	93.2163	91.1267	86.0848	87.6542
707.759	93.2314	91.2545	86.1204	87.6882
708.241	93.2499	91.3927	86.1812	87.7157
708.723	93.2727	91.5359	86.2613	87.7327
709.205	93.2996	91.6787	86.3536	87.7354
709.687	93.3308	91.8165	86.4513	87.7214
710.17	93.3676	91.9458	86.5484	87.6904
710.652	93.4129	92.0647	86.6411	87.6453
711.134	93.4702	92.1727	86.727	87.5917
711.616	93.544	92.2703	86.8058	87.5378
712.098	93.6376	92.3585	86.8783	87.4932
712.58	93.7525	92.4381	86.9462	87.4676
713.062	93.8875	92.5097	87.0111	87.469
713.544	94.0379	92.5729	87.0745	87.5029
714.027	94.1963	92.6267	87.137	87.5705
714.509	94.3528	92.6694	87.1984	87.6688
714.991	94.4967	92.6989	87.2576	87.7907
715.473	94.6182	92.713	87.3127	87.9253
715.955	94.7091	92.7097	87.3615	88.0598
716.437	94.7649	92.6881	87.4014	88.1807
716.919	94.7848	92.6482	87.4297	88.2756
717.401	94.772	92.5916	87.4442	88.3349
717.884	94.7336	92.5219	87.4435	88.3527
718.366	94.6795	92.4439	87.4269	88.3278
718.848	94.6211	92.3636	87.3946	88.2635
719.33	94.5706	92.2875	87.3483	88.1675
719.812	94.5389	92.2219	87.291	88.0502
720.294	94.5354	92.1715	87.2266	87.9242
720.776	94.566	92.1396	87.1603	87.8021
721.258	94.6329	92.1266	87.0981	87.6954
721.74	94.7343	92.131	87.0462	87.6131
722.223	94.864	92.1493	87.0107	87.5608
722.705	95.012	92.1769	86.9968	87.5405
723.187	95.1654	92.2091	87.0085	87.5501
723.669	95.3097	92.2418	87.0477	87.5845
724.151	95.4308	92.2724	87.1145	87.6359
724.633	95.5161	92.3	87.2064	87.6952
725.115	95.5567	92.325	87.3192	87.7534
725.597	95.5488	92.3487	87.4471	87.8023
726.08	95.494	92.3726	87.5838	87.8359
726.562	95.3999	92.3974	87.7228	87.851
727.044	95.2785	92.4226	87.859	87.8473
727.526	95.1457	92.4463	87.9887	87.8273
728.008	95.0186	92.4658	88.1101	87.7956
728.49	94.9139	92.4781	88.2237	87.7588
728.972	94.8458	92.4812	88.3317	87.724
729.455	94.8243	92.4751	88.4373	87.6986
729.937	94.8543	92.4626	88.5442	87.6893
730.419	94.9351	92.4496	88.6559	87.7018
730.901	95.0611	92.4449	88.7744	87.7409
731.383	95.222	92.459	88.9005	87.8096
731.865	95.4051	92.5025	89.033	87.9096
732.347	95.5962	92.5847	89.1687	88.0413
732.829	95.7817	92.7114	89.3032	88.2028
733.312	95.9498	92.8836	89.431	88.3909
733.794	96.0919	93.0963	89.5464	88.6
734.276	96.2028	93.3392	89.6439	88.8229
734.758	96.2809	93.5969	89.7192	89.0503
735.24	96.3278	93.8506	89.7696	89.2717
735.722	96.3475	94.0808	89.7941	89.4764
736.204	96.3451	94.2696	89.7941	89.6537
736.686	96.3265	94.4032	89.7727	89.795
737.168	96.2968	94.4738	89.7348	89.894
737.651	96.2609	94.4806	89.6867	89.9481
738.133	96.222	94.4299	89.6351	89.9585
738.615	96.1831	94.3338	89.5871	89.9301
739.097	96.1462	94.2082	89.549	89.8707
739.579	96.1132	94.071	89.5263	89.7903
740.061	96.0866	93.9389	89.5231	89.6992
740.543	96.069	93.826	89.542	89.6072
741.025	96.0634	93.742	89.5841	89.5221
741.508	96.0732	93.6918	89.6491	89.4493
741.99	96.1012	93.6761	89.7356	89.3911
742.472	96.1492	93.6913	89.8411	89.3474
742.954	96.2173	93.7319	89.9619	89.3159
743.436	96.303	93.7911	90.0939	89.2932
743.918	96.4014	93.8623	90.2317	89.2758
744.4	96.5051	93.9402	90.3692	89.2605
744.883	96.6046	94.0211	90.4998	89.2456
745.365	96.6897	94.1028	90.6163	89.2306
745.847	96.7503	94.1844	90.7114	89.2163
746.329	96.7782	94.2658	90.7787	89.2045
746.811	96.7678	94.3465	90.8133	89.1976
747.293	96.7173	94.4259	90.8127	89.1979
747.775	96.6289	94.5021	90.7773	89.2074
748.257	96.5084	94.5724	90.711	89.2272
748.74	96.3643	94.6332	90.6212	89.2578
749.222	96.2068	94.6805	90.5179	89.2988
749.704	96.0462	94.71	90.4128	89.3492
750.186	95.8919	94.7183	90.3176	89.4077
750.668	95.7515	94.7026	90.2428	89.4725
751.15	95.6301	94.6616	90.1957	89.542
751.632	95.5308	94.596	90.1798	89.6142
752.114	95.4547	94.5082	90.194	89.6873
752.596	95.4017	94.4026	90.2331	89.7593
753.079	95.3712	94.2853	90.2887	89.8286
753.561	95.3626	94.1635	90.3512	89.8933
754.043	95.3755	94.0452	90.4111	89.9523
754.525	95.4095	93.9384	90.4611	90.0044
755.007	95.4641	93.85	90.4976	90.0492
755.489	95.5379	93.7856	90.5208	90.087
755.971	95.6282	93.7487	90.535	90.1186
756.453	95.7309	93.7408	90.5472	90.1452
756.936	95.8401	93.7611	90.5653	90.1684
757.418	95.9493	93.8067	90.597	90.1903
757.9	96.0516	93.8735	90.6475	90.2125
758.382	96.1414	93.9563	90.7182	90.2366
758.864	96.2147	94.0499	90.8071	90.2637
759.346	96.2708	94.1489	90.9082	90.2945
759.828	96.3122	94.2489	91.0132	90.329
760.311	96.3444	94.3457	91.1126	90.3667
760.793	96.3755	94.4362	91.1974	90.4064
761.275	96.4148	94.5179	91.2607	90.4463
761.757	96.4708	94.5888	91.2983	90.4844
762.239	96.5501	94.6477	91.3099	90.5179
762.721	96.6556	94.6935	91.2983	90.5442
763.203	96.7858	94.7259	91.2691	90.5605
763.685	96.9344	94.745	91.23	90.5646
764.168	97.0911	94.7512	91.1895	90.5551
764.65	97.2424	94.7457	91.156	90.5318
765.132	97.3742	94.7295	91.1367	90.4956
765.614	97.4729	94.7038	91.1371	90.4492
766.096	97.5286	94.6698	91.1604	90.3968
766.578	97.5353	94.6281	91.207	90.3435
767.06	97.493	94.5791	91.2748	90.2956
767.542	97.4067	94.5228	91.359	90.2592
768.024	97.2859	94.4593	91.453	90.2404
768.507	97.1427	94.3889	91.5489	90.2439
768.989	96.9903	94.3125	91.6386	90.2734
769.471	96.8408	94.2321	91.7148	90.3306
769.953	96.7036	94.1508	91.7722	90.4151
770.435	96.585	94.0729	91.808	90.5251
770.917	96.4875	94.0036	91.8224	90.6571
771.399	96.4108	93.9482	91.8182	90.8061
771.881	96.3527	93.912	91.8003	90.9669
772.364	96.3099	93.8989	91.7748	91.1336
772.846	96.2799	93.9112	91.7473	91.3003
773.328	96.2607	93.9488	91.7226	91.4617
773.81	96.252	94.0091	91.7033	91.6126
774.292	96.2538	94.0874	91.6901	91.7484
774.774	96.2669	94.1772	91.6814	91.8652
775.256	96.2912	94.2714	91.6745	91.9597
775.739	96.3253	94.3628	91.6661	92.0294
776.221	96.3665	94.445	91.6532	92.0731
776.703	96.4105	94.5134	91.634	92.0907
777.185	96.4521	94.5648	91.608	92.0843
777.667	96.4861	94.5979	91.5762	92.0575
778.149	96.5083	94.6123	91.541	92.016
778.631	96.5164	94.6083	91.5057	91.967
779.113	96.5104	94.586	91.4736	91.919
779.596	96.4927	94.5451	91.4481	91.8805
780.078	96.468	94.485	91.4321	91.8596
780.56	96.4421	94.4049	91.4275	91.8623
781.042	96.4217	94.3049	91.4355	91.8921
781.524	96.4129	94.1864	91.4562	91.9494
782.006	96.421	94.053	91.4887	92.0311
782.488	96.4499	93.911	91.5314	92.1312
782.97	96.5018	93.769	91.5817	92.241
783.452	96.5776	93.6375	91.6368	92.3509
783.935	96.6769	93.5276	91.6938	92.451
784.417	96.7982	93.4499	91.7502	92.5327
784.899	96.9389	93.4125	91.8043	92.5897
785.381	97.0954	93.4198	91.8556	92.6187
785.863	97.2629	93.4719	91.9047	92.6195
786.345	97.4351	93.5641	91.9534	92.5951
786.827	97.6042	93.687	92.0039	92.5507
787.309	97.7613	93.8281	92.058	92.4934
787.792	97.8965	93.9725	92.1168	92.4309
788.274	98	94.1056	92.1796	92.3708
788.756	98.0634	94.2143	92.2439	92.3194
789.238	98.0808	94.2891	92.3057	92.2815
789.72	98.0504	94.3251	92.3599	92.26
790.202	97.9753	94.3227	92.4016	92.2555
790.684	97.8638	94.2876	92.4271	92.2669
791.167	97.7295	94.2299	92.4353	92.291
791.649	97.5895	94.1627	92.4281	92.3235
792.131	97.4627	94.1003	92.4108	92.3593
792.613	97.3675	94.0565	92.3916	92.3931
793.095	97.3191	94.042	92.3804	92.4201
793.577	97.3267	94.0636	92.3877	92.4364
794.059	97.3922	94.1226	92.4227	92.4399
794.541	97.5093	94.2151	92.4921	92.4298
795.023	97.6637	94.3315	92.5986	92.4072
795.506	97.8348	94.4587	92.7408	92.3744
795.988	97.9984	94.5811	92.9124	92.3349
796.47	98.1302	94.6832	93.1036	92.2923
796.952	98.2095	94.7518	93.3011	92.2498
797.434	98.2223	94.7776	93.4904	92.2101
797.916	98.163	94.7567	93.6568	92.1742
798.398	98.0358	94.6908	93.7873	92.1422
798.88	97.8527	94.5867	93.8722	92.1128
799.362	97.6317	94.4548	93.906	92.0842
799.845	97.3932	94.3077	93.8882	92.0545
800.327	97.1563	94.1576	93.8235	92.0222
800.809	96.9357	94.0151	93.7211	91.9869
801.291	96.7394	93.8878	93.5935	91.9498
801.773	96.5682	93.7805	93.4555	91.9132
802.255	96.4156	93.6947	93.3221	91.8806
802.737	96.2699	93.6301	93.2071	91.8564
803.22	96.1166	93.5853	93.1217	91.8447
803.702	95.9413	93.5588	93.0736	91.8493
804.184	95.7324	93.5497	93.0663	91.8724
804.666	95.4828	93.5575	93.0993	91.9148
805.148	95.1917	93.5816	93.1686	91.9753
805.63	94.8638	93.6204	93.2671	92.0508
806.112	94.5091	93.6705	93.3862	92.1371
806.595	94.141	93.7258	93.5163	92.2284
807.077	93.7746	93.7774	93.648	92.3188
807.559	93.4245	93.8143	93.7725	92.4024
808.041	93.1037	93.8245	93.8825	92.474
808.523	92.8224	93.797	93.9723	92.5294
809.005	92.5873	93.7236	94.0376	92.5655
809.487	92.4015	93.601	94.0764	92.5807
809.969	92.2651	93.4315	94.0879	92.5747
810.451	92.1754	93.2237	94.0736	92.5482
810.934	92.1273	92.9912	94.0367	92.5028
811.416	92.1143	92.7516	93.9823	92.4408
811.898	92.1286	92.5237	93.9174	92.3647
812.38	92.1614	92.3257	93.8505	92.2774
812.862	92.2036	92.1726	93.7913	92.1818
813.344	92.2455	92.0745	93.7492	92.0806
813.826	92.2775	92.0361	93.7327	91.9766
814.308	92.2908	92.0557	93.7483	91.8724
814.79	92.2772	92.1263	93.7987	91.7704
815.273	92.2311	92.2363	93.8825	91.673
815.755	92.1491	92.371	93.9935	91.5824
816.237	92.0316	92.5144	94.121	91.5005
816.719	91.8828	92.6505	94.2509	91.4291
817.201	91.7109	92.7652	94.3672	91.3697
817.683	91.5277	92.8476	94.454	91.3236
818.165	91.3469	92.8906	94.4981	91.2918
818.648	91.1833	92.8918	94.4908	91.2752
819.13	91.0504	92.8528	94.4297	91.2746
819.612	90.9588	92.7795	94.319	91.2906
820.094	90.9148	92.6806	94.1693	91.3238
820.576	90.919	92.5666	93.9965	91.3747
821.058	90.9664	92.4483	93.8194	91.4433
821.54	91.0471	92.3358	93.6578	91.5294
822.023	91.1479	92.2371	93.5294	91.6322
822.505	91.2542	92.1576	93.4481	91.7502
822.987	91.3525	92.0998	93.4226	91.8812
823.469	91.4324	92.0636	93.4549	92.0222
823.951	91.4884	92.0471	93.5409	92.17
824.433	91.5204	92.047	93.6711	92.3205
824.915	91.5335	92.0601	93.8314	92.4701
825.397	91.5362	92.0839	94.0057	92.6151
825.879	91.5392	92.1167	94.1774	92.7529
826.362	91.5526	92.158	94.3318	92.8816
826.844	91.5839	92.208	94.4573	93.0006
827.326	91.6372	92.2664	94.5474	93.1102
827.808	91.7118	92.3321	94.6003	93.2118
828.29	91.8033	92.4019	94.6191	93.3073
828.772	91.9042	92.4706	94.6106	93.3989
829.254	92.0059	92.5302	94.5836	93.4887
829.736	92.1	92.5717	94.5476	93.5778
830.218	92.1804	92.585	94.5108	93.6669
830.701	92.244	92.5611	94.4792	93.7552
831.183	92.2908	92.4937	94.4564	93.841
831.665	92.3241	92.3803	94.4429	93.9218
832.147	92.3489	92.2232	94.4377	93.9942
832.629	92.371	92.0297	94.4385	94.0549
833.111	92.3956	91.8116	94.4433	94.1004
833.593	92.4262	91.5837	94.4506	94.1277
834.076	92.4638	91.3621	94.46	94.1345
834.558	92.507	91.1621	94.472	94.1196
835.04	92.5521	90.9962	94.4874	94.0828
835.522	92.5944	90.8723	94.5065	94.0249
836.004	92.6282	90.7931	94.5285	93.9479
836.486	92.6491	90.7563	94.5512	93.8548
836.968	92.6538	90.7546	94.5715	93.7499
837.45	92.6416	90.7782	94.5855	93.638
837.933	92.6141	90.8158	94.59	93.5249
838.415	92.5757	90.8571	94.5832	93.4166
838.897	92.5328	90.8941	94.5658	93.3193
839.379	92.4936	90.9224	94.5407	93.2388
839.861	92.4664	90.9414	94.5133	93.1801
840.343	92.4596	90.9532	94.4899	93.1468
840.825	92.4797	90.9619	94.4769	93.1406
841.307	92.5313	90.9721	94.4789	93.1612
841.79	92.6157	90.987	94.4982	93.2062
842.272	92.7306	91.0079	94.5333	93.271
842.754	92.8707	91.0336	94.5801	93.3497
843.236	93.027	91.0608	94.6314	93.435
843.718	93.1886	91.085	94.6793	93.5195
844.2	93.3432	91.102	94.716	93.5963
844.682	93.4789	91.1091	94.7352	93.6594
845.164	93.5855	91.1057	94.7337	93.7047
845.646	93.656	91.0942	94.7116	93.7298
846.129	93.6873	91.0792	94.6721	93.7344
846.611	93.6807	91.0669	94.6211	93.7201
847.093	93.6419	91.0639	94.5664	93.6896
847.575	93.5797	91.0756	94.516	93.6468
848.057	93.5052	91.1061	94.4771	93.5962
848.539	93.4294	91.1565	94.4558	93.542
849.021	93.3626	91.2261	94.4556	93.4882
849.504	93.3119	91.3118	94.4782	93.4384
849.986	93.2812	91.4095	94.5232	93.3951
850.468	93.2705	91.5143	94.5887	93.3603
850.95	93.276	91.6214	94.6717	93.335
851.432	93.2917	91.7258	94.7689	93.3194
851.914	93.3096	91.8229	94.8771	93.3134
852.396	93.3221	91.9078	94.9928	93.3159
852.878	93.3225	91.975	95.1128	93.3258
853.361	93.3064	92.0185	95.2334	93.3414
853.843	93.2717	92.0322	95.3507	93.3612
854.325	93.2192	92.0102	95.4598	93.3838
854.807	93.1515	91.9476	95.5554	93.4078
855.289	93.0725	91.842	95.6317	93.4324
855.771	92.9866	91.6937	95.6835	93.4571
856.253	92.8978	91.5066	95.7069	93.4817
856.735	92.8088	91.2881	95.7002	93.5063
857.217	92.7213	91.0486	95.6648	93.5312
857.7	92.6354	90.8001	95.6054	93.5564
858.182	92.5506	90.5555	95.5299	93.582
858.664	92.4658	90.3264	95.4485	93.6076
859.146	92.3799	90.1226	95.3723	93.6328
859.628	92.2926	89.9505	95.3117	93.6566
860.11	92.2046	89.8131	95.2746	93.6784
860.592	92.1173	89.7096	95.2653	93.6974
861.074	92.0329	89.6359	95.2831	93.7129
861.557	91.9537	89.5855	95.3227	93.7246
862.039	91.8816	89.5498	95.375	93.7325
862.521	91.8172	89.5196	95.428	93.7362
863.003	91.7595	89.4859	95.4692	93.7356
863.485	91.7055	89.4403	95.4872	93.7299
863.967	91.6502	89.3763	95.4737	93.718
864.449	91.5872	89.2892	95.4244	93.6982
864.932	91.5094	89.176	95.3395	93.6684
865.414	91.4099	89.036	95.2231	93.6264
865.896	91.2833	88.8695	95.0823	93.5703
866.378	91.1265	88.6782	94.9252	93.4992
866.86	90.939	88.4644	94.7599	93.4132
867.342	90.7235	88.2309	94.5924	93.314
867.824	90.4852	87.9806	94.4264	93.2046
868.306	90.2311	87.7165	94.2627	93.0889
868.788	89.9693	87.4422	94.1	92.9716
869.271	89.7077	87.1613	93.9358	92.8567
869.753	89.4534	86.8785	93.7678	92.7475
870.235	89.2119	86.5986	93.5951	92.6454
870.717	88.987	86.3271	93.4189	92.5499
871.199	88.781	86.0693	93.2437	92.4586
871.681	88.5949	85.8304	93.076	92.3673
872.163	88.4289	85.6144	92.9238	92.2712
872.645	88.2827	85.4241	92.7955	92.1654
873.128	88.1562	85.2602	92.6979	92.0464
873.61	88.0491	85.1221	92.6355	91.9125
874.092	87.961	85.0071	92.6087	91.7644
874.574	87.8911	84.911	92.614	91.6055
875.056	87.838	84.8289	92.6445	91.4415
875.538	87.7996	84.7554	92.6902	91.2796
876.02	87.7727	84.6853	92.7398	91.1278
876.503	87.7537	84.6144	92.7824	90.9936
876.985	87.739	84.5397	92.8082	90.8835
877.467	87.725	84.46	92.8104	90.8017
877.949	87.7094	84.376	92.7853	90.7501
878.431	87.6913	84.2905	92.7324	90.7279
878.913	87.672	84.2079	92.6538	90.7319
879.395	87.6542	84.1343	92.5536	90.7573
879.877	87.6427	84.0762	92.4369	90.7974
880.36	87.6431	84.0403	92.3085	90.8452
880.842	87.6613	84.0319	92.173	90.8937
881.324	87.7023	84.0545	92.0336	90.9364
881.806	87.7696	84.1086	91.8924	90.9676
882.288	87.8637	84.1912	91.7506	90.9831
882.77	87.9821	84.2958	91.6084	90.9797
883.252	88.1185	84.4122	91.4655	90.9555
883.734	88.2637	84.5278	91.3214	90.9096
884.216	88.406	84.6283	91.1753	90.8418
884.699	88.5321	84.6997	91.026	90.7521
885.181	88.6293	84.7292	90.8726	90.6409
885.663	88.6859	84.7068	90.7134	90.5085
886.145	88.6936	84.6266	90.5465	90.3552
886.627	88.6479	84.4872	90.3696	90.1811
887.109	88.5487	84.2915	90.18	89.9864
887.591	88.4004	84.0465	89.9745	89.7713
888.073	88.2104	83.7618	89.7502	89.5364
888.556	87.9887	83.4488	89.5046	89.283
889.038	87.7456	83.1186	89.2359	89.0126
889.52	87.4909	82.781	88.9437	88.7276
890.002	87.2321	82.4433	88.6293	88.4308
890.484	86.9737	82.1098	88.2959	88.1257
890.966	86.7173	81.7815	87.9488	87.816
891.448	86.4617	81.4564	87.5951	87.5059
891.931	86.2034	81.1307	87.2432	87.1994
892.413	85.9382	80.7996	86.9022	86.9011
892.895	85.662	80.4584	86.5814	86.6153
893.377	85.372	80.1041	86.2891	86.3466
893.859	85.0673	79.7361	86.0324	86.0999
894.341	84.7498	79.3563	85.8164	85.8803
894.823	84.4232	78.9695	85.6443	85.6926
895.305	84.0938	78.5829	85.5174	85.5419
895.788	83.7686	78.2048	85.4352	85.4328
896.27	83.4555	77.8443	85.3958	85.3687
896.752	83.1622	77.5096	85.3966	85.3519
897.234	82.8954	77.2077	85.4343	85.3827
897.716	82.6608	76.9438	85.5052	85.4592
898.198	82.4627	76.721	85.6053	85.5769
898.68	82.3037	76.5407	85.7306	85.7291
899.162	82.185	76.4032	85.8769	85.9068
899.644	82.1066	76.3079	86.0397	86.0998
900.127	82.067	76.2536	86.2149	86.2978
900.609	82.0637	76.2393	86.399	86.4908
901.091	82.0932	76.2643	86.5888	86.6709
901.573	82.151	76.3272	86.7828	86.8326
902.055	82.2321	76.4267	86.9803	86.9738
902.537	82.3309	76.5605	87.182	87.0958
903.019	82.4419	76.7253	87.3897	87.2028
903.501	82.5599	76.9166	87.6058	87.3014
903.984	82.6807	77.1292	87.8324	87.3995
904.466	82.8015	77.3572	88.0713	87.505
904.948	82.9212	77.5952	88.3228	87.625
905.43	83.0407	77.8382	88.5855	87.7643
905.912	83.1628	78.0829	88.8565	87.9254
906.394	83.2921	78.3277	89.1313	88.1078
906.876	83.4341	78.5727	89.4043	88.3083
907.359	83.5946	78.8193	89.6695	88.5216
907.841	83.7788	79.0702	89.9216	88.741
908.323	83.9901	79.3277	90.1561	88.9592
908.805	84.2295	79.5939	90.3704	89.1695
909.287	84.4947	79.869	90.5637	89.3663
909.769	84.7801	80.1518	90.7374	89.546
910.251	85.0768	80.4391	90.8945	89.707
910.733	85.3738	80.7261	91.0391	89.85
911.216	85.6586	81.0067	91.176	89.9772
911.698	85.919	81.2748	91.3098	90.0924
912.18	86.145	81.5246	91.444	90.1998
912.662	86.3294	81.7512	91.581	90.3035
913.144	86.4699	81.9519	91.7213	90.407
913.626	86.5684	82.1253	91.8634	90.513
914.108	86.6318	82.2723	92.0045	90.6227
914.59	86.67	82.395	92.1401	90.7361
915.072	86.6954	82.4965	92.265	90.8522
915.555	86.7205	82.5803	92.3742	90.9694
916.037	86.7567	82.6492	92.463	91.0853
916.519	86.8125	82.7057	92.5283	91.1977
917.001	86.8928	82.7511	92.5689	91.3042
917.483	86.9985	82.786	92.5855	91.4028
917.965	87.1267	82.8103	92.5815	91.4917
918.447	87.2716	82.8243	92.5617	91.5695
918.929	87.4257	82.8287	92.5328	91.635
919.412	87.5809	82.8257	92.5016	91.6877
919.894	87.7299	82.8185	92.475	91.7272
920.376	87.8669	82.812	92.4586	91.754
920.858	87.9885	82.8117	92.4562	91.769
921.34	88.0938	82.8236	92.4698	91.7739
921.822	88.1837	82.8529	92.4987	91.771
922.304	88.2607	82.9037	92.5406	91.7627
922.786	88.3284	82.9779	92.5917	91.7519
923.269	88.3898	83.0757	92.6474	91.7409
923.751	88.4478	83.1953	92.7033	91.7318
924.233	88.504	83.3333	92.7556	91.7254
924.715	88.5589	83.4859	92.8019	91.7221
925.197	88.6123	83.6491	92.8413	91.7209
925.679	88.6631	83.8197	92.8746	91.7208
926.161	88.71	83.9952	92.9037	91.7203
926.643	88.7521	84.1742	92.9315	91.7185
927.125	88.7888	84.3558	92.9612	91.715
927.608	88.8208	84.5392	92.9956	91.7108
928.09	88.8497	84.7231	93.0367	91.7079
928.572	88.8779	84.9055	93.0856	91.7093
929.054	88.9093	85.0833	93.1416	91.7183
929.536	88.948	85.2529	93.2027	91.7386
930.018	88.9986	85.4104	93.266	91.7726
930.5	89.0654	85.5524	93.3271	91.8218
930.983	89.1519	85.6765	93.3818	91.8855
931.465	89.26	85.7816	93.4257	91.9612
931.947	89.3896	85.8684	93.4554	92.0445
932.429	89.538	85.9386	93.4685	92.1295
932.911	89.6999	85.9952	93.4647	92.2097
933.393	89.8674	86.041	93.4452	92.2787
933.875	90.031	86.0787	93.4132	92.331
934.357	90.1801	86.1101	93.3733	92.363
934.84	90.3047	86.136	93.3309	92.373
935.322	90.3968	86.1563	93.2915	92.3622
935.804	90.451	86.1705	93.2602	92.3337
936.286	90.4658	86.1779	93.2407	92.2922
936.768	90.4433	86.1782	93.2347	92.2438
937.25	90.389	86.1722	93.2421	92.1944
937.732	90.3106	86.161	93.2601	92.149
938.214	90.2163	86.1467	93.2842	92.1114
938.697	90.114	86.1315	93.3084	92.0831
939.179	90.0099	86.1171	93.3257	92.0636
939.661	89.9074	86.1042	93.3293	92.0504
940.143	89.8077	86.0925	93.3129	92.0391
940.625	89.7094	86.0799	93.272	92.0247
941.107	89.6097	86.0629	93.2038	92.0019
941.589	89.5056	86.0374	93.1082	91.9664
942.071	89.3942	85.9985	92.9875	91.915
942.554	89.2741	85.9424	92.8458	91.8465
943.036	89.1451	85.866	92.689	91.762
943.518	89.0088	85.7681	92.5238	91.664
944	88.8678	85.6497	92.3567	91.5568
944.482	88.7254	85.5134	92.1936	91.4455
944.964	88.5849	85.3633	92.0387	91.3349
945.446	88.4489	85.2047	91.8944	91.2295
945.928	88.3192	85.0427	91.7609	91.1322
946.411	88.1966	84.8818	91.6365	91.0445
946.893	88.0806	84.7253	91.5185	90.9664
947.375	87.9699	84.5751	91.4031	90.8964
947.857	87.8625	84.4313	91.2867	90.8322
948.339	87.7562	84.2928	91.1668	90.7709
948.821	87.6491	84.1577	91.0419	90.7099
949.303	87.5397	84.0238	90.9126	90.6471
949.785	87.4277	83.8896	90.781	90.5809
950.268	87.314	83.7543	90.6509	90.5107
950.75	87.2011	83.6187	90.5271	90.4357
951.232	87.0928	83.4851	90.4143	90.3555
951.714	86.9941	83.3572	90.3168	90.2692
952.196	86.9107	83.2396	90.2374	90.175
952.678	86.8483	83.1375	90.1768	90.0706
953.16	86.8119	83.056	90.1332	89.953
953.643	86.8052	82.9995	90.102	89.8192
954.125	86.8302	82.9709	90.0765	89.6666
954.607	86.8869	82.9719	90.0481	89.4938
955.089	86.9735	83.0021	90.0078	89.3012
955.571	87.0865	83.0592	89.9467	89.0914
956.053	87.2215	83.1392	89.8581	88.8692
956.535	87.3734	83.2369	89.7381	88.6414
957.017	87.5371	83.346	89.5862	88.4158
957.5	87.7077	83.4602	89.406	88.2007
957.982	87.8805	83.5734	89.2048	88.0036
958.464	88.0512	83.6806	88.9924	87.8307
958.946	88.2154	83.7779	88.7799	87.6854
959.428	88.3689	83.8633	88.5782	87.5686
959.91	88.5071	83.9362	88.3961	87.4782
960.392	88.6257	83.9976	88.2391	87.4097
960.874	88.7206	84.0492	88.1085	87.3565
961.356	88.7884	84.0932	88.0015	87.3111
961.839	88.8274	84.1316	87.9107	87.2658
962.321	88.8372	84.1655	87.8265	87.2134
962.803	88.8196	84.1949	87.7376	87.1484
963.285	88.778	84.2184	87.6332	87.0669
963.767	88.7176	84.2335	87.5045	86.9669
964.249	88.6441	84.2367	87.3464	86.8485
964.731	88.5636	84.2243	87.1575	86.7128
965.213	88.481	84.1927	86.9407	86.5623
965.696	88.4002	84.1387	86.7025	86.3994
966.178	88.323	84.0605	86.4515	86.2267
966.66	88.2488	83.9574	86.1974	86.0463
967.142	88.1749	83.8297	85.9494	85.8593
967.624	88.097	83.679	85.715	85.6663
968.106	88.0093	83.5074	85.4988	85.4671
968.588	87.9057	83.3176	85.3029	85.2613
969.07	87.7806	83.1122	85.1261	85.0484
969.553	87.6293	82.8939	84.9653	84.8279
970.035	87.4495	82.665	84.8152	84.6004
970.517	87.2407	82.4277	84.6699	84.3667
970.999	87.0055	82.1838	84.5235	84.1289
971.481	86.7484	81.9351	84.3706	83.8896
971.963	86.4759	81.6828	84.2066	83.6518
972.445	86.1958	81.4281	84.0286	83.4188
972.927	85.9157	81.1714	83.8347	83.1932
973.409	85.6429	80.9127	83.6241	82.977
973.892	85.3829	80.6514	83.3971	82.7709
974.374	85.1392	80.3864	83.1545	82.574
974.856	84.9129	80.1163	82.8973	82.3836
975.338	84.7027	79.84	82.6266	82.1959
975.82	84.5057	79.5568	82.3432	82.0055
976.302	84.3173	79.2671	82.0474	81.8065
976.784	84.133	78.9724	81.7388	81.5927
977.266	83.9484	78.6755	81.4162	81.3585
977.749	83.7602	78.3801	81.0777	81.0992
978.231	83.567	78.0905	80.721	80.8118
978.713	83.3689	77.8109	80.3433	80.495
979.195	83.168	77.5445	79.942	80.1495
979.677	82.9673	77.2933	79.5148	79.7775
980.159	82.7708	77.0571	79.0604	79.3828
980.641	82.5823	76.8343	78.5784	78.9701
981.124	82.405	76.6212	78.0694	78.5443
981.606	82.241	76.413	77.5352	78.1105
982.088	82.0907	76.2048	76.9783	77.6726
982.57	81.953	75.9918	76.4016	77.2337
983.052	81.825	75.7707	75.808	76.7956
983.534	81.7026	75.5394	75.2001	76.3585
984.016	81.581	75.2981	74.5801	75.9214
984.498	81.4548	75.0486	73.9497	75.4825
984.981	81.3194	74.7942	73.3106	75.0394
985.463	81.1708	74.5392	72.6645	74.5896
985.945	81.0065	74.2884	72.0138	74.1312
986.427	80.8257	74.0463	71.3621	73.663
986.909	80.6293	73.8173	70.7141	73.1849
987.391	80.42	73.6044	70.0755	72.6981
987.873	80.2019	73.4101	69.4527	72.2049
988.355	79.9801	73.2356	68.8524	71.7085
988.837	79.7605	73.0811	68.2806	71.2129
989.32	79.549	72.9462	67.742	70.7226
989.802	79.3518	72.8292	67.2399	70.2422
990.284	79.1741	72.7282	66.7753	69.7763
990.766	79.0207	72.6401	66.3476	69.3292
991.248	78.895	72.5616	65.9544	68.9053
991.73	78.7993	72.4887	65.5924	68.5083
992.212	78.7339	72.417	65.2581	68.1419
992.694	78.6974	72.3419	64.9484	67.8091
993.177	78.6861	72.2587	64.6609	67.5125
993.659	78.6942	72.1629	64.3947	67.2541
994.141	78.7139	72.0504	64.1501	67.0349
994.623	78.7359	71.9179	63.9282	66.8553
995.105	78.75	71.7627	63.7312	66.7141
995.587	78.746	71.5831	63.5611	66.6093
996.069	78.7149	71.3786	63.4197	66.5377
996.552	78.6494	71.1497	63.3084	66.4948
997.034	78.5451	70.8978	63.2274	66.4755
997.516	78.4005	70.625	63.1759	66.4737
997.998	78.2169	70.3341	63.1518	66.4832
998.48	77.9985	70.028	63.1517	66.4973
998.962	77.7507	69.7094	63.1712	66.5097
999.444	77.4801	69.3809	63.2046	66.5146
999.926	77.1932	69.0443	63.2452	66.5069
1000.41	76.8955	68.7007	63.2854	66.4826
1000.89	76.5916	68.3504	63.3169	66.439
1001.37	76.2847	67.9929	63.3315	66.3748
1001.86	75.9771	67.627	63.321	66.2901
1002.34	75.67	67.2512	63.2784	66.1865
1002.82	75.3644	66.8635	63.1983	66.0665
1003.3	75.0612	66.4618	63.0777	65.9331
1003.78	74.7608	66.0443	62.9161	65.7895
1004.27	74.4636	65.6094	62.7156	65.6385
1004.75	74.1698	65.1562	62.481	65.4822
1005.23	73.8785	64.6844	62.2186	65.3216
1005.71	73.5883	64.1949	61.9357	65.1563
1006.19	73.2967	63.6895	61.6393	64.9852
1006.68	73.0007	63.1713	61.3356	64.8063
1007.16	72.697	62.6441	61.029	64.6176
1007.64	72.3825	62.1124	60.7219	64.4176
1008.12	72.0549	61.581	60.4146	64.2058
1008.61	71.7128	61.0544	60.1061	63.9827
1009.09	71.3563	60.5363	59.7946	63.7508
1009.57	70.9867	60.0288	59.4785	63.5135
1010.05	70.6061	59.5328	59.157	63.2752
1010.53	70.2169	59.0472	58.831	63.0409
1011.01	69.8215	58.5692	58.5033	62.8151
1011.5	69.4218	58.0949	58.1783	62.6016
1011.98	69.0185	57.6196	57.8616	62.4027
1012.46	68.6118	57.1389	57.5596	62.2197
1012.94	68.2012	56.6489	57.2782	62.0522
1013.43	67.7858	56.1471	57.0224	61.8989
1013.91	67.3654	55.6329	56.7958	61.7578
1014.39	66.9403	55.1072	56.6	61.6271
1014.87	66.5121	54.5729	56.435	61.5054
1015.35	66.0835	54.0342	56.2992	61.3923
1015.84	65.6588	53.4961	56.19	61.2883
1016.32	65.2427	52.9642	56.1046	61.1949
1016.8	64.8407	52.4438	56.0401	61.1145
1017.28	64.4578	51.9398	55.9944	61.0497
1017.76	64.098	51.4562	55.9663	61.003
1018.25	63.7638	50.996	55.9553	60.9766
1018.73	63.4556	50.561	55.9619	60.9718
1019.21	63.171	50.1518	55.9869	60.9893
1019.69	62.9059	49.7681	56.0313	61.0289
1020.18	62.6538	49.4087	56.0962	61.0899
1020.66	62.4071	49.0717	56.1817	61.1712
1021.14	62.1581	48.755	56.2876	61.2716
1021.62	61.8999	48.4565	56.4125	61.39
1022.1	61.6276	48.1745	56.5541	61.5254
1022.59	61.3393	47.9074	56.7095	61.6768
1023.07	61.0363	47.6545	56.875	61.8431
1023.55	60.7233	47.4154	57.047	62.0227
1024.03	60.4075	47.1902	57.2218	62.2137
1024.52	60.0981	46.9789	57.3965	62.4134
1025	59.8041	46.7815	57.5693	62.6189
1025.48	59.5338	46.5975	57.7396	62.8269
1025.96	59.2931	46.4261	57.908	63.0342
1026.44	59.0853	46.2662	58.0764	63.2382
1026.92	58.9108	46.1167	58.2476	63.437
1027.41	58.7679	45.9769	58.4246	63.6298
1027.89	58.6533	45.8466	58.6103	63.8167
1028.37	58.5637	45.7271	58.8066	63.9989
1028.85	58.4961	45.6203	59.0144	64.178
1029.34	58.4492	45.5291	59.2327	64.3556
1029.82	58.4232	45.4569	59.4594	64.533
1030.3	58.4193	45.4067	59.6915	64.7107
1030.78	58.4396	45.3806	59.9252	64.8885
1031.26	58.4854	45.3793	60.1574	65.065
1031.75	58.5567	45.4019	60.3855	65.2386
1032.23	58.6515	45.4458	60.6082	65.4071
1032.71	58.7656	45.5067	60.825	65.5687
1033.19	58.8926	45.5798	61.0363	65.7221
1033.67	59.025	45.6602	61.243	65.8671
1034.16	59.1551	45.7435	61.4451	66.0043
1034.64	59.276	45.8267	61.6419	66.1352
1035.12	59.3829	45.9083	61.8316	66.2621
1035.6	59.4734	45.9887	62.0112	66.3873
1036.09	59.5478	46.0694	62.1773	66.5132
1036.57	59.6088	46.1531	62.3265	66.6414
1037.05	59.6609	46.243	62.4563	66.7728
1037.53	59.7092	46.3421	62.5657	66.9072
1038.01	59.7587	46.4528	62.6554	67.0436
1038.5	59.8138	46.5769	62.7279	67.1801
1038.98	59.8775	46.7153	62.7866	67.3143
1039.46	59.9512	46.8679	62.8354	67.4435
1039.94	60.0351	47.0337	62.8778	67.5649
1040.42	60.1283	47.2108	62.9164	67.6762
1040.91	60.2294	47.3967	62.9526	67.7754
1041.39	60.337	47.5881	62.9868	67.8613
1041.87	60.4497	47.7812	63.0192	67.9336
1042.35	60.5674	47.972	63.0498	67.9931
1042.84	60.6905	48.1568	63.0801	68.0416
1043.32	60.8205	48.3325	63.1122	68.0821
1043.8	60.9597	48.4972	63.1499	68.1185
1044.28	61.1106	48.6505	63.1974	68.1554
1044.76	61.2757	48.7938	63.2586	68.198
1045.25	61.4567	48.9305	63.3368	68.2513
1045.73	61.6545	49.0653	63.4329	68.3197
1046.21	61.8684	49.2041	63.5459	68.4065
1046.69	62.0964	49.3528	63.6723	68.5134
1047.17	62.3351	49.5171	63.807	68.6402
1047.66	62.5804	49.7013	63.9438	68.7847
1048.14	62.8276	49.908	64.0769	68.9428
1048.62	63.0727	50.1381	64.2014	69.1088
1049.1	63.3128	50.3905	64.3139	69.2762
1049.59	63.5466	50.6627	64.4126	69.4382
1050.07	63.7752	50.9511	64.4973	69.5884
1050.55	64.0011	51.2519	64.5682	69.7218
1051.03	64.2289	51.5616	64.6255	69.8349
1051.51	64.4642	51.8776	64.6688	69.9261
1052	64.7125	52.1982	64.6968	69.9955
1052.48	64.979	52.5229	64.7078	70.0448
1052.96	65.2677	52.8524	64.7003	70.0768
1053.44	65.5807	53.1879	64.6741	70.0947
1053.92	65.9182	53.5312	64.6312	70.1016
1054.41	66.2783	53.8837	64.5764	70.1002
1054.89	66.6575	54.2464	64.5176	70.0925
1055.37	67.0511	54.6193	64.4653	70.0799
1055.85	67.453	55.0012	64.4314	70.0636
1056.34	67.8569	55.3901	64.4277	70.0443
1056.82	68.2561	55.7826	64.4639	70.0232
1057.3	68.6439	56.1746	64.5466	70.0022
1057.78	69.0139	56.5618	64.6775	69.984
1058.26	69.3602	56.9399	64.8536	69.9723
1058.75	69.678	57.3051	65.067	69.9714
1059.23	69.9632	57.6548	65.3063	69.9864
1059.71	70.2134	57.9872	65.5583	70.0221
1060.19	70.4278	58.302	65.8095	70.0827
1060.67	70.6076	58.5997	66.0484	70.1714
1061.16	70.7559	58.8819	66.2668	70.29
1061.64	70.8775	59.1503	66.4609	70.4381
1062.12	70.9787	59.4068	66.6311	70.6135
1062.6	71.0668	59.653	66.7815	70.8121
1063.09	71.1491	59.8901	66.9188	71.0284
1063.57	71.2328	60.1186	67.0501	71.2554
1064.05	71.3238	60.339	67.1824	71.4861
1064.53	71.427	60.5517	67.3203	71.7132
1065.01	71.5452	60.7572	67.4662	71.9303
1065.49	71.6798	60.9572	67.62	72.1324
1065.98	71.8306	61.1538	67.7796	72.3157
1066.46	71.9958	61.35	67.9416	72.4785
1066.94	72.1729	61.5494	68.1028	72.621
1067.42	72.3587	61.7554	68.2611	72.7448
1067.91	72.55	61.9709	68.4156	72.8533
1068.39	72.7437	62.1974	68.5679	72.9508
1068.87	72.9377	62.435	68.7208	73.0425
1069.35	73.1304	62.6819	68.8787	73.1338
1069.83	73.3217	62.9344	69.0463	73.23
1070.32	73.5123	63.188	69.2279	73.336
1070.8	73.7043	63.4376	69.4265	73.4558
1071.28	73.9001	63.6787	69.6436	73.5924
1071.76	74.1025	63.9083	69.8787	73.7476
1072.24	74.3139	64.1257	70.1293	73.9217
1072.73	74.5357	64.3324	70.3915	74.1139
1073.21	74.768	64.5323	70.6601	74.3219
1073.69	75.0091	64.7313	70.9298	74.5427
1074.17	75.2554	64.9361	71.1951	74.7726
1074.66	75.502	65.1535	71.4513	75.0075
1075.14	75.7426	65.3888	71.6943	75.2434
1075.62	75.9708	65.6455	71.9216	75.4767
1076.1	76.1809	65.9245	72.1315	75.7048
1076.58	76.3689	66.224	72.3235	75.9253
1077.07	76.533	66.5392	72.4983	76.1373
1077.55	76.6745	66.8635	72.6575	76.3405
1078.03	76.7975	67.1891	72.8035	76.535
1078.51	76.9086	67.5078	72.9392	76.7217
1078.99	77.0165	67.812	73.0682	76.9015
1079.48	77.1304	68.0958	73.1943	77.0754
1079.96	77.2592	68.3553	73.3211	77.244
1080.44	77.4102	68.5894	73.4521	77.4081
1080.92	77.5884	68.7992	73.5901	77.5681
1081.41	77.7958	68.988	73.7367	77.7241
1081.89	78.031	69.1608	73.8928	77.8766
1082.37	78.2899	69.3229	74.0572	78.0257
1082.85	78.5657	69.4799	74.2279	78.1718
1083.33	78.8504	69.6362	74.4012	78.3155
1083.82	79.1353	69.7949	74.5726	78.4574
1084.3	79.4121	69.9581	74.7373	78.598
1084.78	79.6742	70.1261	74.8901	78.7379
1085.26	79.9171	70.2991	75.027	78.8776
1085.74	80.1388	70.4771	75.1447	79.0173
1086.23	80.34	70.6607	75.2417	79.1571
1086.71	80.5238	70.8519	75.318	79.2968
1087.19	80.695	71.0538	75.3755	79.4362
1087.67	80.8595	71.2706	75.4172	79.5749
1088.15	81.0232	71.5069	75.4476	79.7122
1088.64	81.1913	71.7669	75.4715	79.8474
1089.12	81.3675	72.0533	75.4943	79.9795
1089.6	81.5534	72.3664	75.5207	80.1074
1090.08	81.7486	72.704	75.5549	80.2297
1090.57	81.9503	73.0611	75.6002	80.3451
1091.05	82.1546	73.4305	75.6587	80.452
1091.53	82.3563	73.8033	75.7315	80.5493
1092.01	82.5505	74.1709	75.8188	80.6362
1092.49	82.7333	74.5253	75.9202	80.7125
1092.98	82.9022	74.8604	76.0347	80.7792
1093.46	83.0568	75.1728	76.1617	80.8379
1093.94	83.1988	75.4619	76.3004	80.8913
1094.42	83.3319	75.7294	76.4503	80.9428
1094.9	83.4603	75.9792	76.6114	80.9963
1095.39	83.5889	76.2162	76.7833	81.056
1095.87	83.7216	76.4458	76.9657	81.1258
1096.35	83.861	76.6732	77.1578	81.209
1096.83	84.0073	76.9024	77.3579	81.308
1097.32	84.1591	77.1368	77.5639	81.4242
1097.8	84.3125	77.378	77.7729	81.5578
1098.28	84.4625	77.6266	77.9816	81.708
1098.76	84.6033	77.8814	78.1868	81.8728
1099.24	84.7291	78.1402	78.3855	82.0496
1099.73	84.8354	78.3992	78.5753	82.2349
1100.21	84.9189	78.6536	78.7544	82.4249
1100.69	84.9783	78.8976	78.922	82.6155
1101.17	85.0144	79.1247	79.0782	82.8022
1101.65	85.0296	79.3284	79.2235	82.981
1102.14	85.0278	79.5025	79.3589	83.1478
1102.62	85.0133	79.6419	79.4854	83.2991
1103.1	84.991	79.7432	79.6042	83.4321
1103.58	84.9652	79.8047	79.7162	83.545
1104.07	84.9395	79.8272	79.8221	83.6371
1104.55	84.9164	79.8134	79.9222	83.709
1105.03	84.8976	79.7683	80.0165	83.7627
1105.51	84.8836	79.6982	80.1049	83.8012
1105.99	84.8742	79.6106	80.1868	83.8288
1106.48	84.8688	79.5136	80.2615	83.85
1106.96	84.8661	79.4154	80.3287	83.8696
1107.44	84.8649	79.3235	80.3882	83.8919
1107.92	84.8638	79.2446	80.4407	83.9201
1108.4	84.8615	79.1838	80.4878	83.9565
1108.89	84.8563	79.1442	80.5322	84.0015
1109.37	84.8468	79.1267	80.5777	84.0542
1109.85	84.8315	79.1296	80.6288	84.1126
1110.33	84.809	79.1485	80.6902	84.1737
1110.82	84.7782	79.1768	80.7661	84.2346
1111.3	84.7382	79.2062	80.8601	84.2925
1111.78	84.6889	79.2275	80.9737	84.346
1112.26	84.6309	79.2319	81.1069	84.3949
1112.74	84.5654	79.2123	81.2577	84.4408
1113.23	84.4943	79.1641	81.4227	84.4867
1113.71	84.42	79.0864	81.5971	84.5371
1114.19	84.3447	78.9819	81.7763	84.5967
1114.67	84.2709	78.8569	81.9555	84.6702
1115.15	84.2002	78.7203	82.1313	84.7615
1115.64	84.1342	78.5821	82.3012	84.8727
1116.12	84.0733	78.4524	82.4643	85.0042
1116.6	84.018	78.3394	82.6207	85.1541
1117.08	83.9682	78.2486	82.7715	85.3187
1117.57	83.9239	78.1819	82.9184	85.4928
1118.05	83.8854	78.138	83.0629	85.6703
1118.53	83.8531	78.1124	83.2067	85.8452
1119.01	83.8278	78.0986	83.3513	86.0121
1119.49	83.8109	78.0892	83.4979	86.1666
1119.97	83.8034	78.0769	83.6481	86.3062
1120.46	83.8065	78.0561	83.8033	86.4299
1120.94	83.8207	78.0231	83.9652	86.5382
1121.42	83.846	77.9766	84.1356	86.6329
1121.9	83.881	77.9178	84.316	86.7166
1122.39	83.9234	77.8499	84.5072	86.7921
1122.87	83.9696	77.7773	84.709	86.8623
1123.35	84.0149	77.7053	84.9196	86.9297
1123.83	84.0542	77.6392	85.1358	86.9965
1124.31	84.0818	77.584	85.3529	87.0643
1124.8	84.093	77.5435	85.5651	87.1344
1125.28	84.0843	77.5207	85.7663	87.2078
1125.76	84.0546	77.5172	85.9513	87.2854
1126.24	84.0052	77.5334	86.1162	87.3681
1126.72	83.9404	77.5687	86.2592	87.4567
1127.21	83.8673	77.6215	86.3818	87.5522
1127.69	83.7949	77.6895	86.4875	87.6555
1128.17	83.7332	77.77	86.5825	87.7675
1128.65	83.6919	77.8604	86.6741	87.8892
1129.14	83.6791	77.9582	86.7698	88.0212
1129.62	83.7	78.0615	86.8761	88.1639
1130.1	83.7563	78.1689	86.9977	88.3174
1130.58	83.8462	78.2798	87.1365	88.4816
1131.06	83.9641	78.3941	87.2917	88.6557
1131.55	84.1018	78.5124	87.4604	88.8385
1132.03	84.2496	78.6351	87.6375	89.0284
1132.51	84.3976	78.7628	87.8174	89.2232
1132.99	84.5366	78.8955	87.9948	89.4203
1133.47	84.6595	79.0326	88.1652	89.6169
1133.96	84.762	79.1727	88.3256	89.8098
1134.44	84.8424	79.3135	88.4748	89.9956
1134.92	84.9021	79.4521	88.6127	90.1708
1135.4	84.9443	79.5848	88.7399	90.3318
1135.88	84.9743	79.7075	88.8573	90.4748
1136.37	84.9977	79.8161	88.9653	90.5961
1136.85	85.0205	79.9071	89.0633	90.6922
1137.33	85.0475	79.9775	89.15	90.76
1137.81	85.0827	80.0254	89.2235	90.7972
1138.3	85.128	80.0507	89.2814	90.8024
1138.78	85.1836	80.0548	89.322	90.7759
1139.26	85.2479	80.0407	89.3442	90.7193
1139.74	85.3176	80.0127	89.3477	90.6362
1140.22	85.3883	79.9762	89.3333	90.532
1140.71	85.4549	79.937	89.3026	90.4132
1141.19	85.5126	79.9003	89.2574	90.2875
1141.67	85.5572	79.8704	89.1993	90.1624
1142.15	85.5857	79.85	89.1294	90.045
1142.63	85.5967	79.8396	89.0479	89.941
1143.12	85.5901	79.8377	88.9547	89.854
1143.6	85.5673	79.841	88.8489	89.7853
1144.08	85.5304	79.8449	88.7298	89.7334
1144.56	85.4817	79.8437	88.5969	89.6946
1145.05	85.423	79.8322	88.4507	89.6628
1145.53	85.3552	79.8056	88.2922	89.6307
1146.01	85.2779	79.7605	88.1235	89.5903
1146.49	85.1895	79.6948	87.9471	89.5341
1146.97	85.088	79.608	87.766	89.4556
1147.46	84.9706	79.5007	87.5826	89.3505
1147.94	84.8353	79.3744	87.3992	89.2167
1148.42	84.6811	79.2305	87.2177	89.0553
1148.9	84.5088	79.071	87.0392	88.8697
1149.38	84.321	78.8971	86.8648	88.6659
1149.87	84.1223	78.71	86.6954	88.4516
1150.35	83.9185	78.5104	86.5322	88.2351
1150.83	83.7163	78.2995	86.3767	88.0249
1151.31	83.5223	78.0787	86.231	87.8287
1151.8	83.3421	77.8501	86.097	87.6525
1152.28	83.1795	77.6167	85.9769	87.5005
1152.76	83.0365	77.382	85.8725	87.3749
1153.24	82.9127	77.1503	85.7849	87.276
1153.72	82.8056	76.926	85.7146	87.2026
1154.21	82.7115	76.7132	85.6613	87.1527
1154.69	82.6258	76.5156	85.624	87.1241
1155.17	82.5439	76.3356	85.6018	87.1146
1155.65	82.4623	76.1749	85.5935	87.123
1156.13	82.3784	76.0338	85.5988	87.1486
1156.62	82.2915	75.9116	85.618	87.1916
1157.1	82.2025	75.807	85.652	87.2526
1157.58	82.1136	75.7181	85.7031	87.3323
1158.06	82.0278	75.6426	85.7736	87.4312
1158.55	81.9487	75.5787	85.8665	87.5493
1159.03	81.8795	75.5247	85.9847	87.6857
1159.51	81.8228	75.4795	86.1305	87.8389
1159.99	81.7805	75.4423	86.3057	88.0069
1160.47	81.7533	75.4131	86.5109	88.1873
1160.96	81.741	75.3918	86.7456	88.3775
1161.44	81.7426	75.3787	87.0082	88.5753
1161.92	81.7566	75.374	87.2959	88.7787
1162.4	81.781	75.3775	87.6048	88.9862
1162.88	81.8137	75.3888	87.9305	89.1964
1163.37	81.8527	75.4071	88.2677	89.4081
1163.85	81.896	75.4311	88.6106	89.62
1164.33	81.9418	75.4593	88.9536	89.831
1164.81	81.9886	75.49	89.2913	90.0394
1165.3	82.0347	75.5215	89.6186	90.2439
1165.78	82.0791	75.5523	89.9317	90.443
1166.26	82.1203	75.5813	90.2274	90.636
1166.74	82.1575	75.608	90.5041	90.8222
1167.22	82.1899	75.6325	90.7614	91.0019
1167.71	82.2171	75.6555	90.9999	91.176
1168.19	82.239	75.6784	91.2212	91.3456
1168.67	82.2562	75.703	91.4273	91.5124
1169.15	82.2696	75.7315	91.6206	91.6778
1169.63	82.2806	75.7662	91.8032	91.8427
1170.12	82.2909	75.8093	91.9765	92.0076
1170.6	82.3023	75.8624	92.1414	92.1723
1171.08	82.3165	75.9263	92.2983	92.3356
1171.56	82.335	76.0012	92.4469	92.496
1172.05	82.3588	76.0859	92.5867	92.6517
1172.53	82.3886	76.1787	92.7177	92.8009
1173.01	82.4245	76.2768	92.8401	92.9422
1173.49	82.4666	76.3772	92.955	93.0746
1173.97	82.5147	76.477	93.0645	93.1978
1174.45	82.5688	76.5734	93.1714	93.3124
1174.94	82.6294	76.6649	93.2789	93.4193
1175.42	82.6967	76.7506	93.3904	93.5199
1175.9	82.7715	76.8311	93.5085	93.6157
1176.38	82.8541	76.9074	93.6348	93.7081
1176.87	82.9445	76.9816	93.7695	93.7981
1177.35	83.0418	77.0555	93.9111	93.8864
1177.83	83.144	77.1308	94.0566	93.9728
1178.31	83.2482	77.2083	94.202	94.0568
1178.8	83.3507	77.2879	94.3425	94.1374
1179.28	83.4471	77.3684	94.4737	94.2132
1179.76	83.5333	77.4481	94.592	94.2826
1180.24	83.6055	77.5242	94.6952	94.3441
1180.72	83.661	77.5941	94.7825	94.3962
1181.2	83.6984	77.6554	94.8546	94.4378
1181.69	83.7176	77.7058	94.9134	94.4682
1182.17	83.7195	77.7438	94.9614	94.4869
1182.65	83.7057	77.7685	95.0008	94.4938
1183.13	83.6776	77.7792	95.0336	94.4891
1183.62	83.6364	77.7754	95.0604	94.473
1184.1	83.5825	77.7567	95.0807	94.446
1184.58	83.5152	77.7218	95.093	94.4084
1185.06	83.4331	77.6693	95.0949	94.3603
1185.54	83.3343	77.5967	95.0832	94.302
1186.03	83.2167	77.501	95.0551	94.2332
1186.51	83.0789	77.3786	95.0076	94.1538
1186.99	82.9201	77.2255	94.9386	94.0635
1187.47	82.7404	77.0376	94.8467	93.9616
1187.95	82.5408	76.811	94.7313	93.8476
1188.44	82.3229	76.5425	94.5927	93.7206
1188.92	82.0884	76.2299	94.4318	93.5797
1189.4	81.8388	75.8718	94.2506	93.4239
1189.88	81.5746	75.4685	94.0512	93.2524
1190.37	81.2955	75.0214	93.8364	93.0644
1190.85	80.9996	74.533	93.6093	92.8593
1191.33	80.6844	74.0066	93.3732	92.637
1191.81	80.3463	73.4458	93.1313	92.3982
1192.29	79.9814	72.8539	92.8865	92.1438
1192.78	79.5858	72.2338	92.6418	91.8758
1193.26	79.156	71.5868	92.3992	91.5967
1193.74	78.6894	70.9134	92.1607	91.3097
1194.22	78.1847	70.2128	91.9276	91.0182
1194.7	77.6412	69.4832	91.7006	90.7261
1195.19	77.0598	68.7228	91.4803	90.4374
1195.67	76.4421	67.9299	91.2671	90.1557
1196.15	75.7906	67.1038	91.0611	89.8846
1196.63	75.1083	66.2451	90.8626	89.6268
1197.12	74.3986	65.3561	90.6718	89.3846
1197.6	73.6653	64.4404	90.4891	89.1593
1198.08	72.9123	63.5034	90.3151	88.9515
1198.56	72.144	62.551	90.1502	88.761
1199.04	71.3651	61.5899	89.9953	88.5868
1199.53	70.5806	60.6268	89.8508	88.4274
1200.01	69.7957	59.6679	89.7172	88.2812
1200.49	69.016	58.7192	89.5948	88.1464
1200.97	68.2469	57.786	89.4838	88.0214
1201.45	67.4938	56.8731	89.3839	87.9052
1201.94	66.7615	55.9852	89.2947	87.7972
1202.42	66.0541	55.1267	89.2159	87.6977
1202.9	65.3747	54.3021	89.1466	87.6073
1203.38	64.7256	53.5157	89.0864	87.5272
1203.87	64.1079	52.7718	89.0345	87.4583
1204.35	63.5221	52.074	88.9904	87.4017
1204.83	62.9682	51.4256	88.9539	87.3579
1205.31	62.4458	50.8289	88.9245	87.3268
1205.79	61.9544	50.2856	88.9021	87.3076
1206.28	61.4941	49.796	88.8864	87.2985
1206.76	61.0651	49.3599	88.8771	87.2974
1207.24	60.6682	48.9759	88.8738	87.3016
1207.72	60.3045	48.6418	88.8758	87.3085
1208.2	59.9754	48.3552	88.8824	87.3155
1208.69	59.6825	48.1127	88.8927	87.3202
1209.17	59.4271	47.9112	88.9056	87.3211
1209.65	59.2105	47.747	88.9201	87.317
1210.13	59.0331	47.6168	88.9353	87.3075
1210.62	58.8947	47.517	88.9503	87.2927
1211.1	58.7944	47.4446	88.9645	87.273
1211.58	58.73	47.3967	88.9775	87.2492
1212.06	58.6985	47.371	88.989	87.222
1212.54	58.6964	47.3657	88.999	87.1923
1213.03	58.7192	47.3795	89.0073	87.1611
1213.51	58.7625	47.4116	89.0137	87.1292
1213.99	58.8216	47.4615	89.018	87.0979
1214.47	58.8926	47.5286	89.0195	87.0681
1214.95	58.9718	47.6122	89.0173	87.0413
1215.44	59.0567	47.711	89.0105	87.0191
1215.92	59.1455	47.8229	88.9979	87.0028
1216.4	59.2371	47.9454	88.9785	86.9939
1216.88	59.3311	48.075	88.9514	86.9935
1217.37	59.4275	48.2083	88.9166	87.0021
1217.85	59.5262	48.3417	88.8742	87.0198
1218.33	59.6273	48.4722	88.8252	87.0456
1218.81	59.7302	48.5978	88.771	87.078
1219.29	59.8344	48.7175	88.7132	87.1149
1219.78	59.939	48.8316	88.6538	87.1538
1220.26	60.0431	48.9417	88.5945	87.1921
1220.74	60.1458	49.05	88.537	87.2277
1221.22	60.2466	49.1593	88.4823	87.2587
1221.7	60.3452	49.2721	88.4313	87.2844
1222.19	60.4414	49.3907	88.3844	87.3047
1222.67	60.5354	49.5162	88.3418	87.3205
1223.15	60.6273	49.6493	88.3035	87.3333
1223.63	60.7175	49.7896	88.2697	87.345
1224.11	60.8059	49.936	88.2403	87.3578
1224.6	60.8929	50.0872	88.2153	87.3734
1225.08	60.9786	50.2418	88.195	87.3931
1225.56	61.0635	50.3987	88.179	87.4175
1226.04	61.1487	50.557	88.1673	87.4463
1226.53	61.2358	50.7163	88.1593	87.4784
1227.01	61.3268	50.8768	88.1544	87.5123
1227.49	61.4245	51.0388	88.1521	87.546
1227.97	61.5318	51.2033	88.1521	87.5775
1228.45	61.6519	51.3713	88.1545	87.6052
1228.94	61.7874	51.5442	88.1601	87.6281
1229.42	61.9404	51.7235	88.1702	87.6462
1229.9	62.1119	51.9109	88.187	87.6603
1230.38	62.3019	52.1079	88.2128	87.6724
1230.86	62.5096	52.3165	88.2501	87.6851
1231.35	62.7333	52.538	88.3009	87.7016
1231.83	62.9709	52.7737	88.3663	87.725
1232.31	63.2201	53.0245	88.4463	87.7585
1232.79	63.4792	53.2908	88.5399	87.8047
1233.28	63.7466	53.5724	88.6448	87.8651
1233.76	64.0214	53.8688	88.7581	87.9406
1234.24	64.303	54.1789	88.8768	88.0309
1234.72	64.5912	54.5016	88.998	88.1348
1235.2	64.8856	54.8355	89.12	88.2505
1235.68	65.1859	55.1794	89.2419	88.3755
1236.17	65.4913	55.5322	89.3637	88.5074
1236.65	65.8009	55.8929	89.4865	88.6435
1237.13	66.1137	56.261	89.6112	88.7817
1237.61	66.429	56.6361	89.7389	88.9198
1238.1	66.7462	57.018	89.8694	89.0566
1238.58	67.0657	57.4068	90.0019	89.1908
1239.06	67.3886	57.8028	90.1343	89.3217
1239.54	67.7163	58.2064	90.2638	89.4489
1240.02	68.0508	58.6179	90.3878	89.5722
1240.51	68.3939	59.0377	90.5038	89.6915
1240.99	68.7467	59.4658	90.6106	89.8069
1241.47	69.1096	59.9016	90.7085	89.9185
1241.95	69.4817	60.3441	90.7991	90.0263
1242.43	69.8606	60.7917	90.8854	90.1305
1242.92	70.2433	61.2419	90.971	90.2314
1243.4	70.6256	61.692	91.0594	90.3293
1243.88	71.0036	62.1389	91.1535	90.4244
1244.36	71.3732	62.5796	91.255	90.5171
1244.85	71.7315	63.0114	91.3639	90.6076
1245.33	72.0768	63.4323	91.4789	90.6963
1245.81	72.4086	63.841	91.5976	90.7833
1246.29	72.7278	64.2374	91.7173	90.8688
1246.77	73.0365	64.6223	91.8349	90.9524
1247.26	73.3375	64.9973	91.9484	91.0339
1247.74	73.6344	65.3649	92.0563	91.1127
1248.22	73.9305	65.7279	92.1583	91.1885
1248.7	74.2293	66.0892	92.2548	91.2605
1249.18	74.5339	66.4516	92.3468	91.3285
1249.67	74.8472	66.8174	92.4351	91.3924
1250.15	75.1718	67.1882	92.5208	91.4525
1250.63	75.51	67.5649	92.6042	91.5096
1251.11	75.8643	67.9473	92.6852	91.5647
1251.6	76.2368	68.3347	92.7633	91.6194
1252.08	76.6296	68.7254	92.8379	91.6752
1252.56	77.0444	69.1175	92.9084	91.7336
1253.04	77.4821	69.5087	92.9744	91.7959
1253.52	77.9424	69.8972	93.0361	91.8626
1254.01	78.4237	70.2814	93.0936	91.9337
1254.49	78.9226	70.6601	93.1476	92.0086
1254.97	79.434	71.033	93.1987	92.0859
1255.45	79.9512	71.4005	93.2472	92.1639
1255.93	80.4664	71.7634	93.2931	92.2404
1256.42	80.9713	72.1226	93.3362	92.3134
1256.9	81.4579	72.4794	93.3756	92.3811
1257.38	81.9197	72.8347	93.4106	92.4423
1257.86	82.3517	73.1891	93.4404	92.4963
1258.35	82.7516	73.5427	93.4645	92.5435
1258.83	83.1192	73.8954	93.4828	92.5845
1259.31	83.4566	74.2466	93.4959	92.6212
1259.79	83.7676	74.5956	93.505	92.6554
1260.27	84.0565	74.9416	93.5116	92.6896
1260.76	84.3276	75.2836	93.5178	92.7263
1261.24	84.5842	75.6209	93.5258	92.7676
1261.72	84.8283	75.9529	93.5375	92.8155
1262.2	85.0604	76.2789	93.555	92.8715
1262.68	85.2793	76.5985	93.5797	92.9364
1263.17	85.4832	76.9112	93.6126	93.0101
1263.65	85.6697	77.2167	93.6543	93.0923
1264.13	85.8366	77.5148	93.7046	93.1816
1264.61	85.9827	77.8055	93.763	93.2765
1265.1	86.1079	78.0894	93.8279	93.3752
1265.58	86.2131	78.367	93.8975	93.4756
1266.06	86.3004	78.6395	93.9694	93.5762
1266.54	86.3729	78.9082	94.0409	93.6756
1267.02	86.4336	79.1744	94.1091	93.7732
1267.51	86.4859	79.4394	94.1716	93.8688
1267.99	86.5328	79.7044	94.2261	93.9629
1268.47	86.5769	79.97	94.2716	94.0562
1268.95	86.6207	80.2365	94.3075	94.1498
1269.43	86.6665	80.5035	94.3347	94.2443
1269.92	86.7167	80.7702	94.3544	94.3404
1270.4	86.7738	81.0358	94.369	94.4376
1270.88	86.8404	81.2989	94.3807	94.5352
1271.36	86.9191	81.5582	94.3918	94.6315
1271.85	87.0123	81.8126	94.4041	94.7243
1272.33	87.1217	82.0608	94.4186	94.811
1272.81	87.2479	82.302	94.4358	94.8893
1273.29	87.3901	82.5355	94.4553	94.9567
1273.77	87.5463	82.7607	94.4768	95.0119
1274.26	87.713	82.9774	94.4997	95.0541
1274.74	87.8858	83.1856	94.5237	95.084
1275.22	88.0598	83.3857	94.5491	95.1031
1275.7	88.2301	83.5784	94.577	95.1142
1276.18	88.3924	83.7649	94.609	95.1206
1276.67	88.5439	83.9464	94.6468	95.1266
1277.15	88.6829	84.1244	94.6924	95.1363
1277.63	88.8095	84.3004	94.7471	95.1536
1278.11	88.9251	84.4754	94.8114	95.1819
1278.59	89.0322	84.6501	94.8851	95.2236
1279.08	89.1339	84.8247	94.9666	95.2798
1279.56	89.2332	84.9988	95.0536	95.3503
1280.04	89.3328	85.1714	95.1435	95.4333
1280.52	89.4345	85.3414	95.2329	95.5262
1281.01	89.5391	85.5076	95.3191	95.6249
1281.49	89.6466	85.6694	95.3997	95.7251
1281.97	89.7557	85.8264	95.4728	95.8222
1282.45	89.865	85.9789	95.5375	95.9121
1282.93	89.9724	86.1276	95.5934	95.9913
1283.42	90.0762	86.2737	95.6409	96.0574
1283.9	90.1751	86.4184	95.6803	96.1094
1284.38	90.2682	86.5627	95.7124	96.1474
1284.86	90.3557	86.7068	95.7379	96.1725
1285.34	90.4382	86.8502	95.7574	96.1868
1285.83	90.5171	86.9917	95.7715	96.1927
1286.31	90.5937	87.129	95.7805	96.1926
1286.79	90.6695	87.2595	95.785	96.1888
1287.27	90.7451	87.3803	95.785	96.1829
1287.76	90.8205	87.4889	95.7806	96.176
1288.24	90.895	87.5832	95.7718	96.1684
1288.72	90.9666	87.6625	95.7582	96.1599
1289.2	91.0331	87.7271	95.7391	96.1497
1289.68	91.0918	87.7786	95.7135	96.1367
1290.16	91.1402	87.82	95.6805	96.1197
1290.65	91.1767	87.8551	95.639	96.0976
1291.13	91.2005	87.8882	95.5883	96.0695
1291.61	91.212	87.9238	95.528	96.0348
1292.09	91.2127	87.9657	95.4587	95.9934
1292.58	91.2052	88.0168	95.3811	95.9456
1293.06	91.1927	88.0785	95.2969	95.8923
1293.54	91.1784	88.1508	95.2084	95.8346
1294.02	91.1658	88.2318	95.1177	95.7739
1294.5	91.1577	88.3186	95.0274	95.7117
1294.99	91.1566	88.4071	94.9395	95.6495
1295.47	91.1645	88.4934	94.8558	95.5884
1295.95	91.1827	88.5735	94.7776	95.5293
1296.43	91.2124	88.645	94.7058	95.4728
1296.91	91.254	88.7066	94.6406	95.419
1297.4	91.3074	88.7589	94.582	95.3678
1297.88	91.3721	88.8039	94.5298	95.3191
1298.36	91.4466	88.8448	94.4838	95.2726
1298.84	91.5285	88.8853	94.4434	95.2283
1299.33	91.6149	88.9289	94.4082	95.1862
1299.81	91.702	88.9785	94.3777	95.1468
1300.29	91.7856	89.0354	94.3511	95.1104
1300.77	91.862	89.0999	94.3278	95.0777
1301.25	91.9277	89.1705	94.3068	95.0492
1301.74	91.9807	89.2447	94.2868	95.0251
1302.22	92.02	89.3195	94.2664	95.0054
1302.7	92.0464	89.3913	94.2441	94.9897
1303.18	92.0617	89.4571	94.2181	94.9769
1303.66	92.0687	89.5143	94.1869	94.9659
1304.15	92.0707	89.5613	94.1488	94.9549
1304.63	92.0708	89.5971	94.1026	94.9423
1305.11	92.0711	89.6215	94.0475	94.9259
1305.59	92.0729	89.6351	93.9834	94.9039
1306.08	92.0764	89.6388	93.9106	94.8744
1306.56	92.0806	89.6337	93.8302	94.8359
1307.04	92.0838	89.6213	93.7435	94.7872
1307.52	92.084	89.603	93.6522	94.7276
1308	92.0798	89.5804	93.5579	94.6569
1308.49	92.0703	89.5552	93.462	94.5757
1308.97	92.0556	89.5289	93.3656	94.4852
1309.45	92.0369	89.5028	93.2692	94.3872
1309.93	92.0162	89.478	93.1733	94.2842
1310.41	91.9964	89.4555	93.0781	94.1789
1310.9	91.9798	89.4353	92.984	94.074
1311.38	91.9688	89.4174	92.8919	93.9726
1311.86	91.9645	89.4012	92.8035	93.8769
1312.34	91.9671	89.3857	92.7209	93.7893
1312.83	91.9756	89.3696	92.6472	93.7111
1313.31	91.9882	89.3518	92.5855	93.6434
1313.79	92.0024	89.3311	92.5389	93.5868
1314.27	92.0157	89.3064	92.5101	93.5417
1314.75	92.026	89.2773	92.5008	93.5079
1315.24	92.0322	89.2434	92.5118	93.4856
1315.72	92.0336	89.205	92.5425	93.4748
1316.2	92.0309	89.1628	92.5911	93.4757
1316.68	92.0252	89.1177	92.6551	93.4883
1317.16	92.018	89.0714	92.7311	93.5127
1317.65	92.0108	89.0253	92.8156	93.5491
1318.13	92.0046	88.9815	92.9051	93.597
1318.61	92.0001	88.9416	92.9965	93.6558
1319.09	91.9974	88.9075	93.0869	93.7245
1319.58	91.9963	88.8804	93.1742	93.8016
1320.06	91.996	88.8612	93.2567	93.8853
1320.54	91.9962	88.8502	93.3332	93.9733
1321.02	91.9964	88.8469	93.4027	94.0632
1321.5	91.9965	88.8506	93.465	94.1523
1321.99	91.9965	88.8599	93.5194	94.2382
1322.47	91.9968	88.8734	93.5658	94.3187
1322.95	91.9975	88.8896	93.6041	94.3919
1323.43	91.9986	88.9073	93.634	94.4564
1323.91	92.0001	88.9255	93.6554	94.5116
1324.4	92.0014	88.9438	93.6683	94.5573
1324.88	92.002	88.9621	93.6725	94.5943
1325.36	92.0018	88.9805	93.6683	94.6235
1325.84	92.0004	88.999	93.6563	94.6465
1326.33	91.9983	89.0179	93.6374	94.6649
1326.81	91.9963	89.0372	93.6134	94.6802
1327.29	91.9956	89.0568	93.5863	94.6934
1327.77	91.9978	89.0767	93.5589	94.705
1328.25	92.0045	89.0969	93.5338	94.7147
1328.73	92.017	89.118	93.5139	94.722
1329.22	92.0364	89.1408	93.5011	94.7254
1329.7	92.0629	89.1667	93.4967	94.7236
1330.18	92.0963	89.1971	93.5005	94.7155
1330.66	92.1358	89.2333	93.5111	94.7002
1331.15	92.1801	89.2761	93.5259	94.678
1331.63	92.2276	89.3255	93.5417	94.6497
1332.11	92.2768	89.3804	93.5549	94.6173
1332.59	92.3264	89.4385	93.5624	94.5833
1333.07	92.3751	89.4967	93.5623	94.5507
1333.56	92.4224	89.5511	93.554	94.5226
1334.04	92.4678	89.5981	93.5387	94.5014
1334.52	92.5114	89.6346	93.5192	94.489
1335	92.5533	89.6588	93.4993	94.4861
1335.48	92.5939	89.6703	93.4836	94.4927
1335.97	92.6332	89.6703	93.476	94.5077
1336.45	92.671	89.6613	93.4798	94.5294
1336.93	92.7071	89.6467	93.4967	94.556
1337.41	92.7404	89.6301	93.5267	94.5856
1337.9	92.7699	89.6148	93.568	94.6163
1338.38	92.7938	89.603	93.6174	94.6472
1338.86	92.8106	89.5959	93.6707	94.6775
1339.34	92.8187	89.5934	93.7234	94.7068
1339.82	92.8163	89.5941	93.7713	94.7351
1340.31	92.8026	89.5962	93.8108	94.7622
1340.79	92.7767	89.5977	93.8395	94.788
1341.27	92.7388	89.5965	93.8565	94.8117
1341.75	92.6895	89.5914	93.8619	94.8326
1342.23	92.6305	89.5814	93.8571	94.8494
1342.72	92.5638	89.5663	93.8441	94.8611
1343.2	92.4921	89.5462	93.8256	94.8666
1343.68	92.4183	89.5209	93.8043	94.8654
1344.16	92.3456	89.4902	93.7825	94.8577
1344.65	92.2767	89.453	93.7623	94.8443
1345.13	92.2139	89.4079	93.7452	94.8265
1345.61	92.1587	89.3528	93.7316	94.8064
1346.09	92.1117	89.2854	93.7216	94.7863
1346.57	92.0721	89.2039	93.7141	94.7681
1347.06	92.0377	89.1064	93.7077	94.7534
1347.54	92.0054	88.9919	93.7005	94.7429
1348.02	91.9708	88.8603	93.6903	94.7361
1348.5	91.9287	88.7117	93.6751	94.7315
1348.98	91.8736	88.547	93.653	94.7262
1349.47	91.8001	88.367	93.6225	94.7167
1349.95	91.7033	88.1722	93.5825	94.699
1350.43	91.5792	87.9628	93.5326	94.6692
1350.91	91.4251	87.7378	93.4728	94.6239
1351.39	91.2396	87.4956	93.4032	94.5609
1351.88	91.0226	87.2336	93.3244	94.4793
1352.36	90.7751	86.949	93.2367	94.3799
1352.84	90.499	86.6383	93.1404	94.2646
1353.32	90.1966	86.2986	93.0357	94.1367
1353.81	89.8703	85.9274	92.9224	93.9998
1354.29	89.5226	85.5233	92.8003	93.8579
1354.77	89.1555	85.0856	92.6695	93.714
1355.25	88.7705	84.6147	92.53	93.5705
1355.73	88.3688	84.1114	92.3823	93.4285
1356.22	87.9512	83.5769	92.2274	93.2875
1356.7	87.5181	83.0126	92.0669	93.1465
1357.18	87.0699	82.4198	91.9027	93.0032
1357.66	86.6071	81.7995	91.7372	92.8557
1358.14	86.1302	81.1531	91.5727	92.7023
1358.63	85.6402	80.4823	91.4118	92.5423
1359.11	85.1386	79.79	91.2566	92.3761
1359.59	84.6278	79.0807	91.1089	92.2056
1360.07	84.111	78.3608	90.9705	92.0338
1360.56	83.5925	77.639	90.8424	91.8647
1361.04	83.0781	76.9264	90.7257	91.7025
1361.52	82.5744	76.2351	90.6213	91.5516
1362	82.0889	75.578	90.5298	91.4154
1362.48	81.6293	74.9676	90.4517	91.2966
[truncated: 5,471 more rows]

## Sheet: Fig.4b
Transparency of HC and ink-painted HC within 10-min etching
HC							Ink-painted HC
	T%-1	T%-2	T%-3				T%-1	T%-2	T%-3
0	9.07349	18.931	14.2145			0	15.6095	13.7922	9.45045
1	10.9988	12.8821	15.2336			1	12.977	14.2725	11.4526
2	15.4284	13.1128	13.6704			2	14.9604	14.9284	11.0534
3	16.8281	9.07668	14.8546			3	18.2003	14.9209	16.8001
4	13.6187	14.6601	13.0147			4	11.6748	15.3271	13.3118
5	12.5721	14.1579	9.74777			5	20.2425	25.4098	27.3435
6	13.3268	9.77728	13.2311			6	36.0049	42.2461	29.2766
7	14.8579	13.8572	15.08			7	46.2358	37.0732	37.7293
8	10.7517	11.9476	13.0199			8	45.3222	37.0706	56.3657
9	9.54232	11.6739	10.5457			9	54.6408	54.5403	51.9693
10	13.0685	14.1351	12.2811			10	47.5857	41.157	55.2481

## Sheet: Fig. 4c
WCAs of HC and ink-painted HC within 10-min etching
HC						Ink-painted HC
Etching time (min)	WCA-1 (°)	WCA-2 (°)	WCA-3 (°)			Etching time (min)	WCA-1 (°)	WCA-2 (°)	WCA-3 (°)
0	85.5	84.25	90.75			0	85.5	83.65	90.85
1	71.5	80.25	73.5			1	75.75	79.75	87.005
2	70.5	72	75.25			2	80.255	74.25	82.755
3	74	73	69.5			3	58.75	47	48.25
4	71	69	73			4	44.75	39.5	29
5	67	75.25	68.5			5	17.5	25.5	20.5
6	73.25	72	67			6	27.25	11.5	14.75
7	79.25	69	73.5			7	25	15.5	9
8	76.25	71	80			8	19.5	18.5	7.5
9	81.5	73.5	70.5			9	7	10.75	11.25
10	77.5	73	68.25			10	8.75	10.75	7.75

## Sheet: Fig. 4d-e
ATR-FTIR spectra of ink-painted HC within 10-min NaOH-treatment (Absorbance)
wavenumber (cm-1)	absorbance
	0 min	1 min	2 min	3 min	4 min	5 min	6 min	7 min	8 min	9 min	10 min
400.163	0.13635	0.11979	0.13513	0.10563	0.0925	0.11156	0.10515	0.1107	0.09859	0.12718	0.13381
400.646	0.13264	0.12107	0.13468	0.10772	0.09241	0.11136	0.10177	0.10958	0.09807	0.13163	0.141
401.128	0.12904	0.12223	0.13407	0.10996	0.09234	0.11108	0.09832	0.10902	0.09752	0.13603	0.14825
401.61	0.12585	0.12227	0.13269	0.11221	0.09207	0.11029	0.09499	0.10791	0.09631	0.13949	0.15469
402.092	0.12319	0.12162	0.13088	0.11373	0.09161	0.1093	0.09228	0.10624	0.09451	0.14194	0.16005
402.574	0.12108	0.1207	0.12889	0.11446	0.09103	0.10827	0.09032	0.10513	0.09242	0.14354	0.16461
403.056	0.11949	0.11972	0.12688	0.11446	0.09033	0.10722	0.08909	0.10403	0.09027	0.14438	0.16852
403.538	0.11837	0.11889	0.12501	0.11383	0.08952	0.10622	0.0886	0.10292	0.08831	0.14459	0.17194
404.02	0.11749	0.11803	0.12324	0.11299	0.08859	0.10518	0.08848	0.10237	0.08661	0.14437	0.17493
404.503	0.11691	0.11729	0.1217	0.11172	0.08753	0.10419	0.08893	0.10237	0.08527	0.14367	0.17743
404.985	0.11651	0.11678	0.12051	0.11021	0.08636	0.10329	0.08981	0.10237	0.08447	0.14268	0.17956
405.467	0.11619	0.11646	0.11967	0.10867	0.08509	0.10246	0.09096	0.10237	0.08429	0.14154	0.18139
405.949	0.11583	0.1162	0.11916	0.10725	0.08371	0.10168	0.09219	0.10347	0.08472	0.14036	0.18288
406.431	0.11533	0.11589	0.11894	0.10605	0.08225	0.10094	0.09339	0.10403	0.08569	0.13921	0.18397
406.913	0.11465	0.11545	0.11896	0.10512	0.08075	0.10025	0.09443	0.10513	0.08711	0.13819	0.18464
407.395	0.11374	0.11479	0.11914	0.10444	0.07926	0.09962	0.09524	0.10568	0.08885	0.13734	0.18488
407.877	0.11261	0.11387	0.11939	0.10402	0.07784	0.09905	0.09575	0.10679	0.09077	0.13672	0.18469
408.36	0.11127	0.11266	0.11963	0.10377	0.07654	0.09855	0.09593	0.10679	0.09271	0.13631	0.18411
408.842	0.10978	0.11121	0.11978	0.10359	0.07543	0.09811	0.09582	0.10735	0.09453	0.13609	0.18321
409.324	0.10823	0.10961	0.11978	0.10337	0.07458	0.09775	0.09547	0.10679	0.09615	0.13602	0.18212
409.806	0.1067	0.10799	0.1196	0.10301	0.07403	0.09743	0.09498	0.10624	0.09753	0.13604	0.18097
410.288	0.10525	0.10646	0.11921	0.10245	0.07379	0.09713	0.09442	0.10513	0.09867	0.13607	0.17994
410.77	0.10396	0.10514	0.11863	0.10164	0.07385	0.09682	0.09389	0.10403	0.09962	0.13605	0.17916
411.252	0.10286	0.10412	0.11787	0.10058	0.07418	0.09645	0.09347	0.10292	0.10043	0.13591	0.17877
411.734	0.10196	0.10345	0.11697	0.09933	0.07472	0.09599	0.09324	0.10237	0.10117	0.1356	0.17883
412.217	0.10125	0.10313	0.11596	0.09797	0.0754	0.09545	0.09323	0.10127	0.10188	0.13509	0.17938
412.699	0.10071	0.10312	0.11485	0.09661	0.07613	0.09485	0.09347	0.10127	0.10259	0.13437	0.18039
413.181	0.10029	0.10333	0.11365	0.09539	0.07684	0.09425	0.09396	0.10127	0.10329	0.13344	0.18177
413.663	0.09996	0.10367	0.11237	0.09443	0.07745	0.09373	0.09469	0.10182	0.10392	0.13234	0.18341
414.145	0.09969	0.10403	0.11099	0.09385	0.0779	0.0934	0.09563	0.10237	0.10443	0.13112	0.18514
414.627	0.09946	0.10429	0.1095	0.09373	0.07817	0.09338	0.09672	0.10347	0.10473	0.12984	0.18681
415.109	0.09928	0.10439	0.1079	0.09412	0.07825	0.09376	0.09794	0.10458	0.10478	0.12858	0.18827
415.591	0.09917	0.10425	0.10618	0.09499	0.07816	0.0946	0.09921	0.10568	0.10453	0.12743	0.1894
416.074	0.09916	0.10386	0.1044	0.0963	0.07793	0.09591	0.1005	0.10679	0.10402	0.12647	0.19014
416.556	0.09929	0.10324	0.1026	0.09793	0.07764	0.09764	0.10174	0.10735	0.10331	0.12579	0.1905
417.038	0.09959	0.1024	0.10089	0.09974	0.07734	0.09967	0.1029	0.10791	0.10248	0.12547	0.19054
417.52	0.10007	0.10142	0.09936	0.10156	0.07709	0.10181	0.10393	0.10791	0.10164	0.12555	0.19037
418.002	0.10073	0.10035	0.09812	0.10324	0.07696	0.10388	0.10478	0.10735	0.10092	0.12604	0.19013
418.484	0.10156	0.09927	0.09724	0.10465	0.07698	0.10567	0.10544	0.10624	0.10037	0.12692	0.18997
418.966	0.1025	0.09825	0.09677	0.1057	0.07717	0.107	0.10589	0.10513	0.10006	0.12814	0.19
419.448	0.1035	0.09735	0.09672	0.10633	0.07754	0.10775	0.10611	0.10403	0.09998	0.12962	0.19031
419.931	0.10451	0.09662	0.09706	0.10656	0.07806	0.10787	0.1061	0.10292	0.10011	0.13125	0.1909
420.413	0.10545	0.09609	0.09773	0.10642	0.07869	0.10737	0.10587	0.10127	0.1004	0.13294	0.19175
420.895	0.10628	0.09578	0.09862	0.106	0.07938	0.10634	0.10546	0.10018	0.10077	0.13457	0.19277
421.377	0.10694	0.0957	0.09965	0.10538	0.08008	0.10493	0.10487	0.09909	0.10118	0.13606	0.19382
421.859	0.10742	0.09584	0.10071	0.10466	0.08072	0.10331	0.10416	0.098	0.10157	0.13736	0.19477
422.341	0.10769	0.09619	0.10174	0.10393	0.08125	0.10167	0.10336	0.09691	0.10194	0.13844	0.1955
422.823	0.10776	0.09672	0.10269	0.10324	0.08163	0.1002	0.10252	0.09637	0.10229	0.13932	0.19592
423.305	0.10765	0.09742	0.10355	0.10262	0.08183	0.09901	0.10168	0.09637	0.10265	0.14002	0.19601
423.788	0.1074	0.09826	0.10434	0.10208	0.08185	0.0982	0.10087	0.09583	0.10306	0.1406	0.1958
424.27	0.10704	0.09922	0.10511	0.10162	0.0817	0.0978	0.10014	0.09583	0.10354	0.14113	0.19536
424.752	0.10662	0.10028	0.10587	0.10122	0.0814	0.09781	0.0995	0.09583	0.10409	0.14165	0.19481
425.234	0.10618	0.10141	0.10667	0.10089	0.08099	0.09819	0.09898	0.09637	0.10471	0.14222	0.19427
425.716	0.10576	0.1026	0.10751	0.1006	0.0805	0.09885	0.09857	0.09637	0.10537	0.14287	0.19386
426.198	0.10541	0.1038	0.1084	0.10037	0.07999	0.09972	0.09827	0.09745	0.10602	0.14361	0.19366
426.68	0.10515	0.10498	0.1093	0.1002	0.0795	0.10068	0.09805	0.098	0.10663	0.14445	0.19375
427.162	0.105	0.1061	0.11017	0.10008	0.07908	0.10166	0.09788	0.09854	0.10718	0.14535	0.19412
427.645	0.10496	0.10709	0.11097	0.10003	0.07874	0.10258	0.09774	0.09963	0.10764	0.14628	0.19475
428.127	0.10502	0.10791	0.11163	0.10005	0.07853	0.10337	0.0976	0.10018	0.10802	0.1472	0.19558
428.609	0.10516	0.10851	0.11211	0.10014	0.07844	0.104	0.09742	0.10127	0.10836	0.14804	0.19653
429.091	0.10534	0.10887	0.11238	0.10029	0.07847	0.10445	0.09719	0.10182	0.10868	0.14877	0.19752
429.573	0.10552	0.10898	0.11243	0.10052	0.07863	0.10471	0.09691	0.10237	0.10902	0.14933	0.19847
430.055	0.10568	0.10887	0.11226	0.10081	0.07888	0.10479	0.09657	0.10292	0.10943	0.14968	0.19933
430.537	0.10577	0.10858	0.11193	0.10117	0.0792	0.1047	0.09619	0.10292	0.10991	0.14981	0.20007
431.019	0.10579	0.10819	0.11149	0.10161	0.07956	0.10447	0.09579	0.10292	0.11048	0.14972	0.2007
431.502	0.10575	0.10777	0.111	0.10214	0.07995	0.10411	0.09541	0.10292	0.11113	0.14943	0.20126
431.984	0.10565	0.10739	0.11055	0.10277	0.08033	0.10365	0.09508	0.10292	0.11182	0.14898	0.2018
432.466	0.10553	0.10711	0.11019	0.1035	0.08068	0.10311	0.09482	0.10292	0.11252	0.14843	0.20239
432.948	0.10541	0.10695	0.11	0.10432	0.081	0.10253	0.09467	0.10292	0.11319	0.14785	0.20309
433.43	0.10533	0.10693	0.10999	0.10521	0.08128	0.10192	0.09465	0.10237	0.11378	0.14732	0.20394
433.912	0.10532	0.10699	0.11017	0.10613	0.08152	0.10132	0.09477	0.10237	0.11427	0.14689	0.20497
434.394	0.10537	0.1071	0.11054	0.10704	0.08173	0.10078	0.09502	0.10237	0.11462	0.14661	0.20617
434.876	0.1055	0.10721	0.11104	0.10788	0.08195	0.10033	0.09542	0.10237	0.11482	0.14652	0.20747
435.359	0.10567	0.10725	0.11163	0.1086	0.08217	0.10004	0.09593	0.10237	0.11485	0.14661	0.2088
435.841	0.10587	0.10719	0.11225	0.10916	0.08242	0.09993	0.09655	0.10237	0.11472	0.14686	0.21003
436.323	0.10605	0.10703	0.11286	0.10952	0.08271	0.10005	0.09725	0.10237	0.11444	0.14723	0.21108
436.805	0.1062	0.10679	0.1134	0.10968	0.08305	0.10041	0.09802	0.10237	0.11401	0.14767	0.21182
437.287	0.10629	0.1065	0.11388	0.10963	0.08344	0.101	0.09884	0.10292	0.11346	0.14813	0.21219
437.769	0.10631	0.10623	0.11427	0.10942	0.08387	0.10181	0.0997	0.10292	0.11282	0.14855	0.21217
438.251	0.10628	0.10604	0.11462	0.10907	0.08431	0.10278	0.10057	0.10347	0.11213	0.14889	0.21178
438.733	0.10622	0.10597	0.11494	0.10866	0.08475	0.10384	0.10144	0.10403	0.11142	0.14912	0.21106
439.216	0.10616	0.10606	0.11528	0.10822	0.08517	0.10491	0.10228	0.10458	0.11076	0.14924	0.21014
439.698	0.10614	0.10633	0.11567	0.10783	0.08555	0.10594	0.10307	0.10513	0.11018	0.14927	0.20911
440.18	0.1062	0.10676	0.11614	0.10753	0.08586	0.10686	0.10378	0.10624	0.10974	0.14923	0.20811
440.662	0.10637	0.10733	0.1167	0.10736	0.08611	0.10762	0.10436	0.10679	0.10947	0.14915	0.20723
441.144	0.10667	0.10801	0.11737	0.10734	0.08629	0.10822	0.1048	0.10791	0.1094	0.14908	0.20653
441.626	0.1071	0.10874	0.11812	0.10749	0.08643	0.10866	0.10508	0.10958	0.10954	0.14905	0.20604
442.108	0.10764	0.10949	0.11894	0.10781	0.08653	0.10896	0.10518	0.1107	0.10987	0.1491	0.20575
442.59	0.10827	0.11023	0.11979	0.10831	0.08662	0.10916	0.10513	0.11182	0.11035	0.14924	0.20562
443.072	0.10896	0.11094	0.12064	0.10896	0.08673	0.1093	0.10495	0.11351	0.11096	0.14948	0.20561
443.555	0.10966	0.11161	0.12145	0.10976	0.08688	0.1094	0.10469	0.11464	0.11164	0.14982	0.20566
444.037	0.11036	0.11222	0.12217	0.11068	0.0871	0.10949	0.10441	0.1152	0.11234	0.15025	0.20576
444.519	0.11103	0.1128	0.1228	0.11168	0.0874	0.10955	0.10417	0.11634	0.11304	0.15076	0.20589
445.001	0.11166	0.11335	0.1233	0.11273	0.08778	0.10959	0.10404	0.11691	0.11371	0.15134	0.20609
445.483	0.11224	0.11389	0.12368	0.11377	0.08825	0.10958	0.10406	0.11748	0.11436	0.15196	0.20639
445.965	0.1128	0.11445	0.12395	0.11475	0.08879	0.1095	0.10426	0.11748	0.11499	0.1526	0.20683
446.447	0.11334	0.11506	0.12412	0.11562	0.08939	0.10934	0.10466	0.11748	0.11562	0.15325	0.20746
446.93	0.11389	0.11575	0.12424	0.11633	0.09004	0.1091	0.10523	0.11748	0.11627	0.15387	0.20829
447.412	0.11445	0.11655	0.12435	0.11683	0.09069	0.10881	0.10595	0.11691	0.11696	0.15443	0.2093
447.894	0.11504	0.11748	0.12449	0.11712	0.09135	0.10848	0.10677	0.11691	0.11769	0.15491	0.21046
448.376	0.11566	0.11856	0.1247	0.11718	0.09198	0.10816	0.10765	0.11691	0.11846	0.15528	0.21169
448.858	0.1163	0.11976	0.12501	0.11704	0.09256	0.10789	0.10853	0.11691	0.11924	0.1555	0.21289
449.34	0.11694	0.12107	0.12543	0.11673	0.0931	0.10772	0.10938	0.11691	0.12	0.15557	0.21394
449.822	0.11757	0.12242	0.12596	0.1163	0.09357	0.10768	0.11014	0.11691	0.1207	0.15549	0.21475
450.304	0.11818	0.12374	0.12658	0.1158	0.09398	0.10777	0.1108	0.11748	0.12131	0.15529	0.21523
450.786	0.11873	0.12496	0.12726	0.11529	0.09431	0.10801	0.11134	0.11805	0.12179	0.15501	0.21535
451.269	0.11921	0.12599	0.12796	0.11479	0.09459	0.10838	0.11175	0.11919	0.12211	0.15473	0.21507
451.751	0.11961	0.12676	0.12863	0.11433	0.0948	0.10885	0.11201	0.11976	0.12227	0.15451	0.21444
452.233	0.1199	0.1272	0.12923	0.11394	0.09495	0.10937	0.11214	0.1209	0.12224	0.15444	0.21352
452.715	0.12007	0.1273	0.12973	0.1136	0.09504	0.1099	0.11213	0.12148	0.12205	0.15458	0.21241
453.197	0.1201	0.12704	0.13009	0.1133	0.09508	0.11039	0.11199	0.12205	0.12169	0.15499	0.2112
453.679	0.11998	0.12643	0.1303	0.11303	0.09505	0.1108	0.11176	0.12263	0.12119	0.15567	0.21003
454.161	0.11969	0.12552	0.13035	0.11277	0.09497	0.11107	0.11146	0.12263	0.12056	0.15659	0.20901
454.644	0.11922	0.12436	0.13023	0.11249	0.09482	0.11117	0.11112	0.12263	0.11983	0.15769	0.20822
455.126	0.11857	0.12299	0.12995	0.11219	0.09462	0.11108	0.11078	0.12148	0.11903	0.15888	0.20774
455.608	0.11773	0.12148	0.12951	0.11185	0.09436	0.11079	0.11049	0.1209	0.11822	0.16007	0.2076
456.09	0.11672	0.11989	0.12892	0.1115	0.09404	0.11029	0.11028	0.11919	0.11743	0.16115	0.20781
456.572	0.11557	0.11825	0.12819	0.11112	0.09366	0.1096	0.11018	0.11805	0.11671	0.16204	0.20833
457.054	0.11431	0.11662	0.12735	0.11075	0.09323	0.10875	0.11018	0.11634	0.11612	0.16267	0.20913
457.536	0.11298	0.11503	0.12641	0.11038	0.09275	0.10779	0.11028	0.11464	0.11569	0.16304	0.21011
458.018	0.11161	0.1135	0.12541	0.11002	0.09221	0.10676	0.11044	0.11238	0.11545	0.16314	0.2112
458.5	0.11026	0.11207	0.12438	0.10968	0.09162	0.10574	0.11064	0.1107	0.11539	0.16302	0.2123
458.983	0.10895	0.11076	0.12335	0.10935	0.09096	0.10476	0.1108	0.10958	0.11551	0.16274	0.21335
459.465	0.10772	0.1096	0.12236	0.10903	0.09025	0.1039	0.1109	0.10791	0.11576	0.16236	0.21428
459.947	0.10658	0.10859	0.12143	0.1087	0.08949	0.10317	0.11087	0.10735	0.11609	0.16193	0.21505
460.429	0.10554	0.10775	0.12058	0.10835	0.08869	0.10262	0.1107	0.10624	0.11644	0.16149	0.21563
460.911	0.10462	0.10709	0.11982	0.10796	0.08786	0.10225	0.11035	0.10568	0.11676	0.16108	0.21603
461.393	0.1038	0.10659	0.11914	0.10751	0.08704	0.10205	0.10984	0.10568	0.11699	0.16069	0.21627
461.875	0.10309	0.10623	0.11852	0.10699	0.08624	0.102	0.10917	0.10568	0.1171	0.16031	0.21638
462.358	0.10249	0.10599	0.11793	0.1064	0.08549	0.10207	0.10837	0.10624	0.11706	0.15991	0.2164
462.84	0.10199	0.10584	0.11735	0.10573	0.08483	0.10221	0.10749	0.10624	0.11689	0.15946	0.21636
463.322	0.10159	0.10574	0.11675	0.105	0.08425	0.1024	0.10654	0.10679	0.1166	0.15894	0.21631
463.804	0.10128	0.10567	0.11609	0.10421	0.08378	0.1026	0.10558	0.10679	0.11623	0.15835	0.21626
464.286	0.10105	0.10558	0.11538	0.1034	0.08341	0.10277	0.10464	0.10735	0.11582	0.15767	0.21625
464.768	0.10089	0.10548	0.11461	0.10259	0.08314	0.1029	0.10375	0.10735	0.11541	0.15694	0.21626
465.25	0.10078	0.10534	0.11379	0.10181	0.08296	0.10296	0.10294	0.10791	0.11505	0.15617	0.2163
465.732	0.1007	0.10518	0.11295	0.10111	0.08285	0.10293	0.10222	0.10791	0.11477	0.15539	0.21636
466.214	0.10065	0.10498	0.11212	0.10051	0.0828	0.10283	0.10162	0.10735	0.11459	0.15464	0.21641
466.697	0.10062	0.10477	0.11133	0.10005	0.0828	0.10266	0.10112	0.10735	0.11453	0.15396	0.21643
467.179	0.10061	0.10455	0.1106	0.09976	0.08287	0.10241	0.10074	0.10679	0.11458	0.15337	0.21638
467.661	0.10063	0.10432	0.10994	0.09965	0.083	0.10212	0.10047	0.10624	0.11475	0.15288	0.21625
468.143	0.10069	0.10409	0.10938	0.09972	0.08322	0.1018	0.10029	0.10624	0.11502	0.1525	0.216
468.625	0.10081	0.10386	0.10891	0.09996	0.08354	0.10147	0.10018	0.10568	0.11536	0.15224	0.21562
469.107	0.10101	0.10362	0.10853	0.10034	0.08397	0.10117	0.10014	0.10513	0.11575	0.15206	0.21509
469.589	0.1013	0.10336	0.10824	0.10081	0.08453	0.10091	0.10014	0.10458	0.11615	0.15198	0.21444
470.072	0.10167	0.1031	0.10804	0.10131	0.08518	0.10071	0.10017	0.10458	0.11654	0.15196	0.21367
470.554	0.1021	0.10283	0.10794	0.1018	0.08593	0.10059	0.10024	0.10458	0.11688	0.15201	0.21282
471.036	0.10257	0.10255	0.10794	0.10222	0.08672	0.10055	0.10034	0.10458	0.11715	0.1521	0.21196
471.518	0.10306	0.1023	0.10807	0.10253	0.08751	0.1006	0.10049	0.10458	0.11735	0.15224	0.21115
472	0.10351	0.1021	0.10834	0.10271	0.08824	0.10072	0.1007	0.10513	0.11747	0.15243	0.21046
472.482	0.10391	0.10195	0.10876	0.10275	0.08885	0.10091	0.10096	0.10513	0.11752	0.15267	0.20996
472.964	0.10423	0.1019	0.10934	0.10267	0.0893	0.10115	0.10127	0.10568	0.11752	0.15296	0.2097
473.446	0.10447	0.10194	0.11006	0.1025	0.08956	0.10143	0.10164	0.10624	0.11749	0.15329	0.20971
473.928	0.10463	0.10209	0.11092	0.10228	0.08961	0.10171	0.10203	0.10679	0.11744	0.15366	0.20999
474.411	0.10473	0.10233	0.11186	0.10208	0.08946	0.10199	0.10243	0.10791	0.11741	0.15406	0.21052
474.893	0.10481	0.10267	0.11284	0.10193	0.08913	0.10225	0.10282	0.10846	0.11739	0.15446	0.21125
475.375	0.10489	0.10306	0.11381	0.10187	0.08867	0.10246	0.10317	0.10902	0.11739	0.15484	0.2121
475.857	0.105	0.10348	0.1147	0.10193	0.08813	0.10262	0.10347	0.10958	0.11741	0.15517	0.21298
476.339	0.10513	0.10391	0.11547	0.10212	0.08755	0.10272	0.10372	0.11014	0.11743	0.15543	0.21379
476.821	0.10528	0.1043	0.11607	0.10242	0.08699	0.10276	0.10394	0.11014	0.11744	0.15561	0.21445
477.303	0.10542	0.10464	0.11647	0.1028	0.08649	0.10273	0.10414	0.11014	0.11742	0.1557	0.21488
477.786	0.10552	0.10492	0.11665	0.10323	0.08606	0.10267	0.10435	0.1107	0.11736	0.1557	0.21505
478.268	0.10552	0.10511	0.11663	0.10365	0.08571	0.10258	0.10459	0.11014	0.11727	0.15562	0.21495
478.75	0.10538	0.10522	0.11642	0.10402	0.08544	0.10248	0.10488	0.11014	0.11712	0.15547	0.2146
479.232	0.10507	0.10526	0.11606	0.10429	0.08523	0.1024	0.1052	0.11014	0.11694	0.15528	0.21404
479.714	0.10458	0.10522	0.11559	0.10442	0.08505	0.10234	0.10556	0.10958	0.11672	0.15508	0.21333
480.196	0.10391	0.10511	0.11506	0.1044	0.08489	0.10231	0.1059	0.10902	0.11647	0.15487	0.21254
480.678	0.1031	0.10493	0.11451	0.1042	0.08471	0.1023	0.10617	0.10902	0.11619	0.15469	0.21173
481.16	0.10219	0.10468	0.114	0.10384	0.08451	0.10229	0.10633	0.10846	0.11588	0.15454	0.21097
481.642	0.10125	0.10435	0.11354	0.10332	0.08427	0.10226	0.10632	0.10846	0.11557	0.15442	0.21028
482.125	0.10034	0.10396	0.11317	0.10266	0.08399	0.10216	0.1061	0.10846	0.11527	0.15432	0.2097
482.607	0.09951	0.1035	0.11289	0.10191	0.08368	0.10198	0.10567	0.10846	0.11498	0.15424	0.20923
483.089	0.09879	0.10298	0.11269	0.1011	0.08335	0.10169	0.10503	0.10846	0.11474	0.15416	0.20886
483.571	0.09822	0.1024	0.11257	0.10026	0.08301	0.10129	0.10422	0.10902	0.11457	0.15405	0.20858
484.053	0.09777	0.10178	0.1125	0.09945	0.08269	0.10078	0.1033	0.10902	0.11449	0.15389	0.20838
484.535	0.09742	0.10113	0.11246	0.09868	0.08239	0.10018	0.10236	0.10902	0.11452	0.15367	0.20826
485.017	0.09714	0.10047	0.11242	0.098	0.08213	0.09953	0.10147	0.10902	0.11466	0.15337	0.20819
485.5	0.09688	0.09981	0.11236	0.09744	0.0819	0.09888	0.1007	0.10902	0.11491	0.153	0.2082
485.982	0.0966	0.09915	0.11226	0.09699	0.08172	0.09829	0.10011	0.10902	0.11525	0.15257	0.20827
486.464	0.09627	0.0985	0.11209	0.09668	0.08156	0.09778	0.09972	0.10902	0.11564	0.15208	0.20841
486.946	0.09588	0.09785	0.11186	0.09649	0.08142	0.09739	0.09953	0.10902	0.11604	0.15158	0.20862
487.428	0.09542	0.0972	0.11153	0.09643	0.08127	0.09715	0.09952	0.10846	0.1164	0.15109	0.20889
487.91	0.09491	0.09654	0.11111	0.09645	0.0811	0.09705	0.09963	0.10791	0.11667	0.15065	0.20919
488.392	0.09436	0.09587	0.11059	0.09655	0.0809	0.09706	0.09981	0.10791	0.11681	0.15028	0.20949
488.874	0.09381	0.09518	0.10996	0.09668	0.08064	0.09715	0.09999	0.10735	0.1168	0.15	0.20975
489.356	0.09326	0.09447	0.10922	0.09683	0.08035	0.09727	0.10012	0.10679	0.11663	0.14981	0.20993
489.839	0.09272	0.09374	0.10838	0.09695	0.08002	0.09738	0.10016	0.10624	0.11629	0.14971	0.20999
490.321	0.0922	0.09301	0.10745	0.09701	0.07966	0.09742	0.1001	0.10568	0.11583	0.14967	0.20991
490.803	0.09166	0.09227	0.10643	0.09701	0.07931	0.09737	0.09995	0.10513	0.11526	0.14965	0.20968
491.285	0.09111	0.09154	0.10536	0.09692	0.07898	0.09721	0.0997	0.10458	0.11465	0.14962	0.20931
491.767	0.09051	0.0908	0.10427	0.09673	0.07869	0.09692	0.09941	0.10403	0.11402	0.14955	0.20883
492.249	0.08986	0.09007	0.10318	0.09645	0.07845	0.09653	0.09909	0.10403	0.11341	0.14939	0.20827
492.731	0.08915	0.08933	0.10212	0.09606	0.07827	0.09606	0.09877	0.10347	0.11286	0.14915	0.20768
493.214	0.08837	0.08858	0.10113	0.0956	0.07815	0.09555	0.09848	0.10347	0.11238	0.14882	0.20711
493.696	0.08755	0.08782	0.10024	0.09506	0.07806	0.09503	0.09822	0.10292	0.11197	0.14841	0.20657
494.178	0.08671	0.08704	0.09945	0.09447	0.07799	0.09455	0.09799	0.10292	0.11163	0.14795	0.20611
494.66	0.08585	0.08624	0.09878	0.09385	0.07791	0.09413	0.09779	0.10292	0.11136	0.14746	0.20572
495.142	0.08501	0.08542	0.09822	0.09322	0.07782	0.09379	0.0976	0.10292	0.11113	0.14699	0.2054
495.624	0.0842	0.08461	0.09776	0.09259	0.07768	0.09354	0.09742	0.10292	0.11094	0.14655	0.20514
496.106	0.08343	0.08379	0.09738	0.09197	0.07749	0.09336	0.09725	0.10292	0.11076	0.14617	0.20491
496.588	0.08268	0.083	0.09706	0.09137	0.07725	0.09324	0.09708	0.10292	0.11059	0.14583	0.20469
497.07	0.08196	0.08222	0.09677	0.09079	0.07695	0.09313	0.09692	0.10237	0.11042	0.14554	0.20447
497.553	0.08125	0.08147	0.09648	0.09023	0.0766	0.093	0.09677	0.10237	0.11024	0.14528	0.20425
498.035	0.08054	0.08075	0.09619	0.08969	0.07621	0.09281	0.09664	0.10182	0.11004	0.14503	0.20401
498.517	0.07982	0.08006	0.09587	0.08914	0.07577	0.09254	0.09654	0.10182	0.10983	0.14477	0.20377
498.999	0.07908	0.0794	0.09552	0.0886	0.07529	0.09216	0.09647	0.10127	0.1096	0.14449	0.20355
499.481	0.07833	0.07877	0.09513	0.08806	0.07479	0.09166	0.09644	0.10073	0.10936	0.14418	0.20337
499.963	0.07757	0.07816	0.09471	0.08753	0.07425	0.09107	0.09643	0.10018	0.1091	0.14384	0.20326
500.445	0.07681	0.07759	0.09425	0.08702	0.07371	0.0904	0.09644	0.09963	0.10883	0.14348	0.20321
500.928	0.07608	0.07706	0.09376	0.08654	0.07318	0.08969	0.09647	0.09909	0.10857	0.14314	0.20325
501.41	0.07539	0.07656	0.09323	0.08611	0.07269	0.08898	0.0965	0.09854	0.10832	0.14283	0.20338
501.892	0.07475	0.07611	0.09268	0.08574	0.07224	0.08833	0.0965	0.098	0.1081	0.14258	0.20358
502.374	0.07417	0.0757	0.0921	0.08545	0.07188	0.08777	0.09648	0.09745	0.10792	0.14242	0.20384
502.856	0.07367	0.07534	0.09149	0.08523	0.07161	0.08734	0.09641	0.09691	0.10778	0.14236	0.20413
503.338	0.07325	0.07503	0.09086	0.08508	0.07145	0.08708	0.09628	0.09637	0.10769	0.14241	0.20445
503.82	0.07289	0.07476	0.09022	0.08499	0.07137	0.08699	0.0961	0.09583	0.10766	0.14258	0.20476
504.302	0.07259	0.07453	0.08958	0.08492	0.07137	0.08707	0.09584	0.09528	0.10768	0.14284	0.20504
504.784	0.07234	0.07433	0.08896	0.08485	0.07142	0.08732	0.09554	0.09528	0.10773	0.14317	0.20528
505.267	0.07211	0.07415	0.08838	0.08475	0.07147	0.08771	0.09518	0.09474	0.10782	0.14355	0.20548
505.749	0.0719	0.07399	0.08784	0.0846	0.07149	0.08819	0.09481	0.09474	0.10791	0.14394	0.20562
506.231	0.07168	0.07383	0.08736	0.08437	0.07144	0.08873	0.09443	0.09474	0.10801	0.14433	0.2057
506.713	0.07144	0.07367	0.08694	0.08407	0.07132	0.08927	0.09407	0.0942	0.10811	0.1447	0.20572
507.195	0.07117	0.0735	0.08658	0.08368	0.0711	0.08977	0.09375	0.0942	0.10819	0.14502	0.20568
507.677	0.07086	0.07331	0.08629	0.08323	0.07079	0.09018	0.09348	0.09474	0.10826	0.14529	0.20559
508.159	0.07051	0.07311	0.08603	0.08273	0.07042	0.09047	0.09327	0.09474	0.10833	0.14553	0.20545
508.642	0.07012	0.07289	0.08581	0.08222	0.07001	0.09062	0.09312	0.09474	0.10839	0.14572	0.20528
509.124	0.06971	0.07264	0.0856	0.08172	0.06961	0.09062	0.09304	0.09528	0.10846	0.14589	0.20509
509.606	0.0693	0.07237	0.0854	0.08126	0.06923	0.09049	0.09301	0.09583	0.10855	0.14603	0.2049
510.088	0.0689	0.0721	0.08518	0.08086	0.06892	0.09023	0.09302	0.09583	0.10865	0.14615	0.20475
510.57	0.06853	0.07181	0.08494	0.08054	0.06869	0.08988	0.09307	0.09637	0.10876	0.14624	0.20465
511.052	0.06821	0.07154	0.08467	0.08031	0.06854	0.08949	0.09315	0.09691	0.10889	0.1463	0.20463
511.534	0.06797	0.07127	0.08439	0.08017	0.06849	0.08908	0.09324	0.09691	0.10903	0.14633	0.20472
512.016	0.06779	0.07102	0.0841	0.0801	0.06851	0.08869	0.09335	0.09745	0.10916	0.14632	0.20494
512.499	0.06767	0.0708	0.0838	0.08008	0.06859	0.08834	0.09348	0.09745	0.10929	0.14627	0.20528
512.981	0.06761	0.0706	0.08352	0.08011	0.06872	0.08805	0.09362	0.09745	0.1094	0.14619	0.20574
513.463	0.06758	0.07043	0.08326	0.08016	0.06886	0.08783	0.09376	0.09745	0.10949	0.14611	0.20632
513.945	0.06755	0.07028	0.08302	0.0802	0.06899	0.08767	0.09391	0.09745	0.10957	0.14603	0.20698
514.427	0.06748	0.07015	0.08282	0.08023	0.0691	0.08756	0.09405	0.09691	0.10965	0.14598	0.2077
514.909	0.06735	0.07003	0.08265	0.08023	0.06915	0.08749	0.09419	0.09691	0.10972	0.14599	0.20845
515.391	0.06714	0.06991	0.08249	0.0802	0.06915	0.08747	0.09432	0.09637	0.10981	0.14606	0.20921
515.873	0.06684	0.0698	0.08232	0.08013	0.06907	0.08746	0.09443	0.09637	0.10992	0.1462	0.20995
516.356	0.06645	0.0697	0.08213	0.08001	0.06892	0.08749	0.09451	0.09583	0.11006	0.14641	0.21067
516.838	0.06599	0.06959	0.0819	0.07985	0.06871	0.08754	0.09458	0.09583	0.11023	0.14665	0.21134
517.32	0.06548	0.06949	0.08162	0.07964	0.06845	0.08763	0.09463	0.09583	0.11043	0.14691	0.21197
517.802	0.06496	0.0694	0.08127	0.0794	0.06816	0.08774	0.09466	0.09583	0.11068	0.14715	0.21256
518.284	0.06445	0.06931	0.08087	0.07912	0.06787	0.08788	0.09469	0.09637	0.11097	0.14734	0.21309
518.766	0.06399	0.06923	0.08042	0.07881	0.06759	0.08805	0.09472	0.09637	0.1113	0.14747	0.21358
519.248	0.06361	0.06915	0.07995	0.0785	0.06736	0.08823	0.09475	0.09691	0.11167	0.1475	0.21402
519.73	0.0633	0.06908	0.07949	0.0782	0.0672	0.0884	0.09479	0.09691	0.11208	0.14746	0.21439
520.212	0.06308	0.06899	0.07906	0.07791	0.0671	0.08855	0.09484	0.09745	0.1125	0.14734	0.2147
520.695	0.06292	0.06889	0.0787	0.07767	0.06708	0.08867	0.09491	0.09745	0.11293	0.14718	0.21495
521.177	0.06282	0.06876	0.07843	0.07747	0.06713	0.08874	0.09499	0.09745	0.11334	0.147	0.21511
521.659	0.06274	0.06858	0.07826	0.07733	0.06722	0.08876	0.09508	0.09745	0.11371	0.14684	0.21521
522.141	0.06266	0.06836	0.07818	0.07724	0.06733	0.08873	0.09518	0.09745	0.11402	0.14672	0.21522
522.623	0.06258	0.06809	0.0782	0.07718	0.06744	0.08865	0.09528	0.09691	0.11422	0.14668	0.21517
523.105	0.06246	0.06776	0.07828	0.07714	0.06753	0.08854	0.09536	0.09691	0.11431	0.14672	0.21506
523.587	0.06232	0.06738	0.0784	0.07708	0.06758	0.08841	0.09542	0.09637	0.11427	0.14686	0.2149
524.069	0.06214	0.06696	0.07852	0.07698	0.06758	0.08826	0.09545	0.09583	0.11409	0.14707	0.21468
524.552	0.06193	0.06651	0.07862	0.07683	0.06754	0.08811	0.09545	0.09528	0.1138	0.14735	0.21443
525.034	0.0617	0.06605	0.07866	0.07662	0.06746	0.08797	0.09542	0.09528	0.1134	0.14767	0.21414
525.516	0.06145	0.06559	0.07864	0.07634	0.06736	0.08782	0.09535	0.09474	0.11292	0.148	0.21383
525.998	0.0612	0.06514	0.07855	0.07602	0.06726	0.08769	0.09525	0.09474	0.11241	0.14831	0.21349
526.48	0.06095	0.06472	0.07838	0.07567	0.06718	0.08755	0.09515	0.0942	0.11189	0.14857	0.21314
526.962	0.06072	0.06434	0.07816	0.07534	0.06713	0.08742	0.09504	0.0942	0.11139	0.14876	0.21276
527.444	0.0605	0.06401	0.0779	0.07506	0.06713	0.08729	0.09495	0.0942	0.11094	0.14885	0.21237
527.927	0.06033	0.06373	0.07761	0.07483	0.06717	0.08717	0.09489	0.09474	0.11056	0.14886	0.21197
528.409	0.06019	0.0635	0.07733	0.07469	0.06724	0.08706	0.09487	0.09474	0.11026	0.14877	0.21155
528.891	0.06011	0.06334	0.07708	0.07464	0.06734	0.08698	0.09487	0.09474	0.11003	0.1486	0.21112
529.373	0.06008	0.06325	0.07686	0.07466	0.06744	0.08692	0.09491	0.09528	0.10988	0.14836	0.21068
529.855	0.06013	0.06322	0.0767	0.07474	0.06753	0.08689	0.09496	0.09528	0.10979	0.14808	0.21021
530.337	0.06023	0.06327	0.0766	0.07485	0.0676	0.08691	0.09501	0.09528	0.10975	0.14777	0.20971
530.819	0.06039	0.06338	0.07656	0.07496	0.06763	0.08696	0.09504	0.09583	0.10976	0.14746	0.20917
531.301	0.06061	0.06355	0.0766	0.07506	0.06762	0.08704	0.09505	0.09583	0.1098	0.14716	0.2086
531.783	0.06085	0.06378	0.07669	0.07513	0.06758	0.08715	0.09502	0.09583	0.10985	0.14688	0.20799
532.266	0.06112	0.06404	0.07684	0.07516	0.06751	0.08727	0.09496	0.09583	0.10993	0.14663	0.20735
532.748	0.06138	0.06433	0.07702	0.07516	0.06743	0.0874	0.09487	0.09583	0.11	0.14641	0.20669
533.23	0.06164	0.06462	0.07723	0.07513	0.06734	0.08752	0.09477	0.09583	0.11007	0.14623	0.20603
533.712	0.06186	0.06489	0.07745	0.07509	0.06727	0.08762	0.09467	0.09583	0.11013	0.14607	0.2054
534.194	0.06206	0.06513	0.07765	0.07506	0.06722	0.0877	0.0946	0.09583	0.11017	0.14594	0.20481
534.676	0.06221	0.06533	0.07782	0.07505	0.06721	0.08776	0.09457	0.09583	0.11019	0.14582	0.20428
535.158	0.06233	0.06548	0.07794	0.07506	0.06723	0.08778	0.09459	0.09528	0.11019	0.14573	0.20384
535.64	0.0624	0.06558	0.07801	0.07512	0.06728	0.08779	0.09467	0.09528	0.11017	0.14564	0.20349
536.123	0.06244	0.06565	0.07802	0.07521	0.06735	0.08776	0.09479	0.09528	0.11013	0.14558	0.20323
536.605	0.06244	0.06568	0.07799	0.07535	0.06744	0.08772	0.09495	0.09528	0.11009	0.14554	0.20307
537.087	0.06242	0.06569	0.07792	0.07553	0.06753	0.08766	0.09513	0.09528	0.11005	0.14552	0.203
537.569	0.06239	0.06569	0.07785	0.07575	0.06763	0.0876	0.0953	0.09528	0.11003	0.14554	0.20301
538.051	0.06236	0.0657	0.07778	0.07601	0.06772	0.08753	0.09546	0.09528	0.11002	0.14559	0.20308
538.533	0.06234	0.06572	0.07775	0.0763	0.06781	0.08746	0.09558	0.09583	0.11004	0.14569	0.20323
539.015	0.06236	0.06576	0.07777	0.07663	0.0679	0.08741	0.09567	0.09583	0.11008	0.14584	0.20342
539.497	0.06245	0.06583	0.07785	0.07697	0.068	0.08737	0.09573	0.09583	0.11015	0.14604	0.20368
539.98	0.06263	0.06595	0.07801	0.07733	0.06813	0.08735	0.09575	0.09637	0.11024	0.14629	0.20398
540.462	0.06293	0.06611	0.07823	0.07768	0.06828	0.08736	0.09577	0.09691	0.11034	0.14659	0.20433
540.944	0.06335	0.06634	0.07851	0.07803	0.06847	0.0874	0.0958	0.09745	0.11047	0.14692	0.20472
541.426	0.06392	0.06664	0.07886	0.07835	0.0687	0.08749	0.09584	0.09745	0.11062	0.14728	0.20514
541.908	0.06462	0.06703	0.07925	0.07865	0.06898	0.08761	0.09593	0.098	0.1108	0.14765	0.20558
542.39	0.06544	0.06752	0.07969	0.07893	0.06931	0.08777	0.09607	0.09854	0.11102	0.14804	0.20604
542.872	0.06635	0.06811	0.08017	0.07918	0.06968	0.08798	0.09627	0.09909	0.11129	0.14843	0.20651
543.354	0.06732	0.06881	0.08071	0.07943	0.07009	0.08822	0.09653	0.09963	0.11162	0.14883	0.20697
543.837	0.0683	0.06963	0.0813	0.07969	0.07052	0.08851	0.09685	0.10018	0.11202	0.14923	0.20743
544.319	0.06927	0.07055	0.08195	0.07998	0.07097	0.08883	0.09722	0.10018	0.11248	0.14965	0.2079
544.801	0.07021	0.07156	0.08267	0.08033	0.07142	0.0892	0.09763	0.10073	0.113	0.15009	0.20836
545.283	0.07109	0.07264	0.08346	0.08075	0.07185	0.08962	0.09807	0.10073	0.11357	0.15056	0.20884
545.765	0.07191	0.07378	0.08431	0.08127	0.07228	0.09008	0.09853	0.10127	0.11417	0.15107	0.20932
546.247	0.0727	0.07494	0.08523	0.08187	0.07268	0.09061	0.09902	0.10127	0.11479	0.15162	0.20982
546.729	0.07346	0.07612	0.0862	0.08257	0.07306	0.09119	0.09951	0.10182	0.11541	0.15221	0.21033
547.211	0.07422	0.07728	0.08722	0.08335	0.07344	0.09184	0.10001	0.10182	0.11603	0.15283	0.21085
547.694	0.075	0.07842	0.08827	0.0842	0.07381	0.09255	0.10052	0.10237	0.11664	0.15347	0.21138
548.176	0.07583	0.07953	0.08935	0.0851	0.07419	0.09331	0.10103	0.10292	0.11723	0.15413	0.21191
548.658	0.0767	0.08061	0.09046	0.08603	0.0746	0.09413	0.10155	0.10403	0.11782	0.15479	0.21244
549.14	0.07764	0.08166	0.09158	0.08697	0.07504	0.09498	0.10207	0.10458	0.11841	0.15543	0.21298
549.622	0.07862	0.08268	0.09271	0.08792	0.07552	0.09584	0.10258	0.10513	0.119	0.15605	0.2135
550.104	0.07963	0.08368	0.09384	0.08885	0.07604	0.0967	0.10307	0.10568	0.11959	0.15662	0.21401
550.586	0.08065	0.08465	0.09498	0.08976	0.07659	0.09753	0.10353	0.10624	0.12017	0.15713	0.21451
551.068	0.08168	0.08561	0.09611	0.09064	0.07715	0.09832	0.10396	0.10679	0.12071	0.15759	0.21498
551.551	0.08267	0.08654	0.09722	0.09149	0.0777	0.09904	0.10432	0.10735	0.1212	0.15797	0.2154
552.033	0.08363	0.08744	0.09829	0.09231	0.07823	0.09969	0.10462	0.10791	0.12162	0.15827	0.21576
552.515	0.08454	0.08829	0.09931	0.09309	0.07871	0.10024	0.10486	0.10846	0.12194	0.15849	0.21603
552.997	0.08538	0.08908	0.10026	0.09382	0.07913	0.1007	0.10503	0.10902	0.12215	0.15864	0.2162
553.479	0.08614	0.08981	0.10112	0.09449	0.07947	0.10106	0.10514	0.10902	0.12223	0.15871	0.21625
553.961	0.08682	0.09046	0.10187	0.0951	0.07975	0.10132	0.10521	0.10958	0.1222	0.15873	0.21617
554.443	0.0874	0.09103	0.1025	0.09563	0.07994	0.10149	0.10526	0.10958	0.12207	0.15871	0.21596
554.925	0.08786	0.09151	0.10301	0.09608	0.08007	0.10157	0.10529	0.10958	0.12186	0.15866	0.21562
555.408	0.08821	0.09188	0.10337	0.09643	0.08014	0.10157	0.10533	0.11014	0.12161	0.1586	0.21519
555.89	0.08841	0.09215	0.10359	0.09667	0.08016	0.10149	0.10538	0.11014	0.12136	0.15855	0.21467
556.372	0.08847	0.09232	0.10366	0.09681	0.08012	0.10135	0.10544	0.11014	0.12112	0.15851	0.21411
556.854	0.08838	0.09237	0.10357	0.09683	0.08005	0.10115	0.10552	0.10958	0.12092	0.15849	0.21353
557.336	0.08813	0.0923	0.10335	0.09674	0.07994	0.10088	0.1056	0.10958	0.12077	0.15848	0.21295
557.818	0.08773	0.0921	0.10298	0.09653	0.07978	0.10057	0.10566	0.10958	0.12066	0.15846	0.21239
558.3	0.08718	0.09178	0.10248	0.09622	0.07958	0.1002	0.10569	0.10902	0.12058	0.15842	0.21187
558.783	0.08649	0.09132	0.10186	0.09582	0.07933	0.09978	0.10566	0.10902	0.12052	0.15834	0.21137
559.264	0.08569	0.09074	0.10115	0.09532	0.07905	0.09932	0.10557	0.10846	0.12045	0.15819	0.21091
559.747	0.08479	0.09003	0.10035	0.09473	0.07874	0.09881	0.10539	0.10846	0.12035	0.15796	0.21047
560.229	0.08382	0.08921	0.09949	0.09409	0.0784	0.09828	0.10514	0.10846	0.12021	0.15765	0.21003
560.711	0.0828	0.08828	0.09859	0.09338	0.07805	0.09773	0.10482	0.10791	0.12	0.15727	0.2096
561.193	0.08176	0.08726	0.09765	0.09264	0.07769	0.09716	0.10444	0.10791	0.11973	0.15682	0.20916
561.675	0.08073	0.08616	0.0967	0.09186	0.07733	0.09659	0.10401	0.10735	0.1194	0.15633	0.2087
562.157	0.07971	0.085	0.09573	0.09107	0.07698	0.09604	0.10356	0.10735	0.11903	0.15581	0.20824
562.639	0.07874	0.0838	0.09475	0.09028	0.07664	0.09552	0.10311	0.10679	0.11862	0.1553	0.20778
563.122	0.07781	0.08255	0.09377	0.08949	0.0763	0.09503	0.10268	0.10679	0.11821	0.15481	0.20731
563.604	0.07692	0.0813	0.09278	0.08871	0.07596	0.09458	0.10227	0.10624	0.11779	0.15435	0.20686
564.086	0.07607	0.08004	0.09179	0.08796	0.07562	0.09418	0.10188	0.10624	0.11739	0.15392	0.20642
564.568	0.07525	0.0788	0.09079	0.08722	0.07526	0.09383	0.10153	0.10568	0.11701	0.15354	0.20601
565.05	0.07444	0.0776	0.0898	0.0865	0.07489	0.09352	0.1012	0.10513	0.11665	0.15318	0.20562
565.532	0.07362	0.07646	0.08882	0.08579	0.0745	0.09326	0.10089	0.10458	0.11631	0.15284	0.20524
566.014	0.07279	0.07539	0.08786	0.08509	0.07409	0.09303	0.10059	0.10403	0.11598	0.1525	0.20487
566.496	0.07192	0.0744	0.08693	0.0844	0.07367	0.09283	0.1003	0.10347	0.11564	0.15217	0.20449
566.979	0.07102	0.07351	0.08605	0.08371	0.07325	0.09263	0.10002	0.10347	0.1153	0.15183	0.20412
567.461	0.0701	0.07272	0.08521	0.08301	0.07284	0.09244	0.09975	0.10292	0.11496	0.1515	0.20373
567.943	0.06916	0.07202	0.08442	0.08232	0.07244	0.09224	0.09951	0.10237	0.11461	0.15117	0.20334
568.425	0.06822	0.0714	0.08368	0.08163	0.07206	0.09203	0.0993	0.10182	0.11427	0.15087	0.20295
568.907	0.0673	0.07086	0.08298	0.08094	0.07171	0.09179	0.09914	0.10127	0.11395	0.1506	0.20258
569.389	0.06642	0.07038	0.08231	0.08027	0.07139	0.09153	0.09903	0.10127	0.11366	0.15037	0.20222
569.871	0.06559	0.06993	0.08168	0.07963	0.0711	0.09123	0.09898	0.10073	0.11343	0.1502	0.2019
570.353	0.06482	0.06951	0.08107	0.07903	0.07083	0.09092	0.09898	0.10073	0.11325	0.15009	0.20161
570.836	0.06413	0.0691	0.08047	0.07847	0.0706	0.09057	0.09903	0.10018	0.11314	0.15002	0.20138
571.318	0.06352	0.06869	0.07989	0.07797	0.0704	0.09022	0.09912	0.10018	0.11309	0.14999	0.20118
571.8	0.063	0.06827	0.07933	0.07753	0.07023	0.08986	0.09923	0.09963	0.1131	0.15	0.20102
572.282	0.06256	0.06786	0.0788	0.07715	0.07009	0.08951	0.09936	0.09963	0.11313	0.15002	0.20088
572.764	0.06221	0.06744	0.07831	0.07683	0.06999	0.08918	0.09947	0.09963	0.11319	0.15005	0.20077
573.246	0.06194	0.06704	0.07788	0.07657	0.06993	0.08889	0.09956	0.09909	0.11324	0.15006	0.20066
573.728	0.06176	0.06666	0.07751	0.07637	0.0699	0.08866	0.09962	0.09909	0.11327	0.15006	0.20057
574.21	0.06166	0.06632	0.07722	0.07622	0.06992	0.0885	0.09964	0.09854	0.11328	0.15003	0.20048
574.692	0.06165	0.06604	0.07702	0.07613	0.06998	0.08841	0.09961	0.09854	0.11325	0.14999	0.20041
575.175	0.06172	0.06583	0.07692	0.07611	0.07006	0.08839	0.09955	0.09854	0.11321	0.14992	0.20037
575.657	0.06186	0.06572	0.07692	0.07615	0.07015	0.08845	0.09946	0.098	0.11315	0.14985	0.20036
576.139	0.06206	0.0657	0.07703	0.07627	0.07026	0.08857	0.09936	0.098	0.1131	0.14976	0.20039
576.621	0.06233	0.06579	0.07725	0.07647	0.07036	0.08875	0.09926	0.098	0.11308	0.14968	0.20046
577.103	0.06264	0.06599	0.07758	0.07676	0.07045	0.08896	0.09919	0.09854	0.1131	0.14962	0.20056
577.585	0.063	0.06631	0.07802	0.07714	0.07052	0.0892	0.09916	0.09854	0.11318	0.14958	0.20068
578.067	0.0634	0.06674	0.07858	0.07759	0.07059	0.08946	0.0992	0.09909	0.11331	0.14957	0.20083
578.55	0.06384	0.06728	0.07925	0.07813	0.07066	0.08974	0.09932	0.09909	0.11351	0.14962	0.20098
579.032	0.06433	0.06792	0.08004	0.07874	0.07076	0.09003	0.09952	0.09963	0.11376	0.14973	0.20115
579.514	0.06487	0.06866	0.08094	0.07941	0.07089	0.09036	0.09981	0.10073	0.11406	0.14991	0.20134
579.996	0.06549	0.0695	0.08196	0.08014	0.07109	0.09072	0.10017	0.10127	0.11437	0.15017	0.20154
580.478	0.0662	0.07044	0.08308	0.08092	0.07138	0.09112	0.10061	0.10182	0.1147	0.15052	0.20178
580.96	0.06703	0.07148	0.08429	0.08176	0.07176	0.09158	0.1011	0.10237	0.11502	0.15096	0.20206
581.442	0.06801	0.07262	0.08559	0.08267	0.07225	0.09209	0.10162	0.10292	0.11533	0.15148	0.20239
581.924	0.06915	0.07389	0.08697	0.08366	0.07285	0.09265	0.10216	0.10403	0.11563	0.15207	0.20277
582.407	0.07048	0.07529	0.08841	0.08474	0.07354	0.09326	0.1027	0.10458	0.11591	0.15272	0.20319
582.889	0.07201	0.07685	0.08992	0.08592	0.07432	0.09392	0.10324	0.10513	0.1162	0.15342	0.20362
583.371	0.07376	0.07856	0.0915	0.08722	0.07517	0.09461	0.10377	0.10568	0.11651	0.15414	0.20405
583.853	0.07572	0.08044	0.09316	0.08863	0.07608	0.09533	0.10429	0.10679	0.11684	0.15486	0.20444
584.335	0.07789	0.08249	0.09491	0.09017	0.07703	0.09607	0.10479	0.10735	0.11722	0.15559	0.20478
584.817	0.08024	0.08471	0.09677	0.09181	0.07802	0.09684	0.10528	0.10846	0.11766	0.15629	0.20505
585.299	0.08276	0.08708	0.09875	0.09355	0.07904	0.09763	0.10576	0.10958	0.11816	0.15697	0.20524
585.781	0.08541	0.08958	0.10084	0.09537	0.0801	0.09843	0.10625	0.1107	0.11873	0.15762	0.20535
586.264	0.08815	0.09219	0.10305	0.09724	0.0812	0.09925	0.10674	0.11182	0.11937	0.15823	0.2054
586.746	0.09094	0.09485	0.10536	0.09913	0.08234	0.10009	0.10724	0.11295	0.12005	0.15882	0.20541
587.228	0.09372	0.09754	0.10774	0.10102	0.08351	0.10094	0.10776	0.11464	0.12077	0.15939	0.2054
587.71	0.09647	0.10021	0.11016	0.10287	0.08472	0.10179	0.1083	0.11577	0.12152	0.15994	0.2054
588.192	0.09914	0.10281	0.11258	0.10468	0.08596	0.10263	0.10886	0.11691	0.12228	0.16049	0.20541
588.674	0.10169	0.10529	0.11496	0.10642	0.08721	0.10345	0.10944	0.11862	0.12302	0.16104	0.20545
589.156	0.10412	0.10763	0.11727	0.10807	0.08845	0.10425	0.11005	0.11976	0.12376	0.16162	0.20552
589.638	0.10641	0.1098	0.11947	0.10964	0.08967	0.10502	0.11067	0.1209	0.12446	0.16223	0.20562
590.12	0.10855	0.11179	0.12156	0.11111	0.09084	0.10576	0.1113	0.12205	0.12514	0.16287	0.20574
590.603	0.11057	0.11361	0.12351	0.1125	0.09197	0.10648	0.11192	0.12263	0.12578	0.16354	0.20588
591.085	0.11247	0.11526	0.12535	0.11381	0.09303	0.1072	0.11254	0.12378	0.12638	0.16425	0.20604
591.567	0.11429	0.1168	0.12708	0.11505	0.09404	0.1079	0.11313	0.12436	0.12696	0.16498	0.20622
592.049	0.11605	0.11827	0.12874	0.11625	0.09498	0.10862	0.11368	0.12494	0.1275	0.16573	0.20642
592.531	0.1178	0.11972	0.13036	0.11742	0.09587	0.10936	0.1142	0.12552	0.12802	0.16646	0.20666
593.013	0.11957	0.1212	0.13196	0.11857	0.09674	0.11011	0.11468	0.12668	0.12851	0.16718	0.20694
593.495	0.12138	0.12277	0.13359	0.11973	0.09759	0.1109	0.11512	0.12726	0.12899	0.16786	0.20726
593.977	0.12328	0.12448	0.13527	0.12091	0.09844	0.1117	0.11553	0.12784	0.12945	0.1685	0.20761
594.46	0.12528	0.12634	0.13702	0.12213	0.09932	0.11253	0.11593	0.12901	0.1299	0.16909	0.20799
594.942	0.12739	0.12839	0.13887	0.1234	0.10023	0.11335	0.11631	0.1296	0.13035	0.16962	0.20838
595.424	0.1296	0.1306	0.1408	0.12473	0.10119	0.11417	0.1167	0.13077	0.1308	0.17011	0.20873
595.906	0.13191	0.13296	0.14283	0.12613	0.1022	0.11496	0.1171	0.13194	0.13125	0.17056	0.20902
596.388	0.13428	0.13544	0.14492	0.1276	0.10325	0.11572	0.11752	0.13312	0.13171	0.17098	0.20923
596.87	0.13668	0.13797	0.14706	0.12913	0.10433	0.11643	0.11795	0.1343	0.13216	0.17138	0.20931
597.352	0.13907	0.14052	0.1492	0.13071	0.10541	0.11709	0.1184	0.1349	0.1326	0.17175	0.20926
597.835	0.14139	0.143	0.15129	0.1323	0.10647	0.11768	0.11885	0.13608	0.13303	0.1721	0.20908
598.317	0.14359	0.14537	0.15328	0.13389	0.10748	0.1182	0.11929	0.13727	0.13341	0.17241	0.20877
598.799	0.14559	0.14757	0.15513	0.13541	0.1084	0.11865	0.11972	0.13787	0.13375	0.17268	0.20835
599.281	0.14735	0.14953	0.15678	0.13683	0.1092	0.11902	0.1201	0.13847	0.13403	0.17289	0.20785
599.763	0.14881	0.15122	0.15819	0.13808	0.10986	0.11931	0.12044	0.13906	0.13425	0.17301	0.20729
600.245	0.14993	0.15258	0.15931	0.13911	0.11034	0.11949	0.12069	0.13906	0.13438	0.17304	0.20672
600.727	0.15066	0.15359	0.16012	0.13987	0.11063	0.11956	0.12086	0.13906	0.13443	0.17296	0.20616
601.209	0.15098	0.15422	0.1606	0.14033	0.11072	0.11951	0.12092	0.13906	0.13441	0.17276	0.20564
601.692	0.15088	0.15445	0.16072	0.14046	0.1106	0.11933	0.12086	0.13906	0.13431	0.17246	0.20516
602.174	0.15036	0.15427	0.16049	0.14023	0.11027	0.11901	0.12068	0.13847	0.13414	0.17205	0.20476
602.656	0.14942	0.15368	0.15988	0.13966	0.10975	0.11855	0.12037	0.13847	0.13391	0.17156	0.20442
603.138	0.1481	0.15268	0.15892	0.13877	0.10904	0.11795	0.11993	0.13787	0.13363	0.17101	0.20414
603.62	0.14643	0.15129	0.1576	0.13757	0.10818	0.11721	0.11939	0.13727	0.1333	0.17041	0.20394
604.102	0.14444	0.14952	0.15594	0.13612	0.10718	0.11636	0.11875	0.13608	0.13292	0.16979	0.20379
604.584	0.1422	0.1474	0.15396	0.13444	0.10607	0.11542	0.11803	0.13549	0.13249	0.16918	0.2037
605.066	0.13974	0.14497	0.15167	0.13259	0.10487	0.11441	0.11726	0.1343	0.13201	0.16857	0.20365
605.548	0.13711	0.14225	0.14913	0.13061	0.1036	0.11336	0.11646	0.13371	0.13147	0.16799	0.20364
606.031	0.13436	0.13929	0.14638	0.12853	0.10228	0.11229	0.11564	0.13253	0.13088	0.16744	0.20366
606.513	0.13153	0.13615	0.14346	0.12638	0.1009	0.11124	0.11481	0.13136	0.13025	0.1669	0.20369
606.995	0.12866	0.13288	0.14043	0.12419	0.09947	0.11022	0.114	0.13018	0.12957	0.16637	0.20372
607.477	0.12578	0.12954	0.13735	0.12199	0.098	0.10923	0.11319	0.12901	0.12886	0.16584	0.20374
607.959	0.12291	0.12618	0.13428	0.1198	0.09648	0.1083	0.1124	0.12784	0.12813	0.16528	0.20371
608.441	0.12007	0.12287	0.13127	0.11762	0.09492	0.10741	0.11161	0.1261	0.1274	0.16468	0.20361
608.923	0.1173	0.11965	0.12835	0.11548	0.09334	0.10656	0.11082	0.12494	0.12667	0.16403	0.20342
609.405	0.11459	0.11658	0.12557	0.11339	0.09175	0.10573	0.11002	0.12321	0.12597	0.16331	0.2031
609.888	0.11198	0.11368	0.12294	0.11136	0.09017	0.10491	0.1092	0.12148	0.12529	0.16251	0.20264
610.37	0.10946	0.111	0.12048	0.1094	0.08865	0.10409	0.10835	0.11976	0.12464	0.16163	0.20202
610.852	0.10706	0.10854	0.11819	0.10752	0.0872	0.10324	0.10747	0.11862	0.12401	0.16067	0.20123
611.334	0.10477	0.1063	0.11606	0.10573	0.08587	0.10237	0.10658	0.11691	0.12339	0.15964	0.20028
611.816	0.1026	0.10428	0.11409	0.10404	0.08466	0.10147	0.10568	0.1152	0.12276	0.15856	0.19919
612.298	0.10055	0.10247	0.11227	0.10244	0.0836	0.10054	0.10478	0.11407	0.12211	0.15743	0.198
612.78	0.09861	0.10084	0.1106	0.10095	0.08269	0.09961	0.1039	0.11295	0.12142	0.15627	0.19674
613.263	0.09679	0.09937	0.10905	0.09956	0.08191	0.09868	0.10305	0.11182	0.12068	0.15511	0.19545
613.745	0.09507	0.09803	0.10761	0.09827	0.08125	0.09778	0.10226	0.1107	0.11989	0.15395	0.19418
614.227	0.09346	0.0968	0.10629	0.09707	0.0807	0.09692	0.10153	0.10958	0.11904	0.15282	0.19298
614.709	0.09195	0.09564	0.10506	0.09596	0.08021	0.09612	0.10086	0.10902	0.11815	0.15173	0.19186
615.191	0.09054	0.09453	0.10393	0.09493	0.07977	0.09539	0.10026	0.10791	0.11721	0.15068	0.19084
615.673	0.08923	0.09346	0.10286	0.09397	0.07935	0.09475	0.09972	0.10735	0.11625	0.14968	0.18992
616.155	0.08802	0.09242	0.10186	0.09309	0.07893	0.09419	0.09922	0.10679	0.11528	0.14873	0.18908
616.637	0.08691	0.09139	0.10091	0.09226	0.0785	0.09371	0.09876	0.10624	0.11432	0.14782	0.18829
617.12	0.0859	0.09038	0.10001	0.09149	0.07805	0.0933	0.09831	0.10513	0.11339	0.14696	0.18752
617.602	0.08498	0.08939	0.09915	0.09077	0.07758	0.09295	0.09787	0.10458	0.1125	0.14612	0.18673
618.084	0.08414	0.08843	0.09832	0.09009	0.0771	0.09265	0.09742	0.10403	0.11166	0.14531	0.18588
618.566	0.08339	0.0875	0.09752	0.08946	0.0766	0.09239	0.09695	0.10347	0.11088	0.1445	0.18496
619.048	0.08269	0.08662	0.09676	0.08886	0.07609	0.09213	0.09645	0.10237	0.11016	0.1437	0.18396
619.53	0.08204	0.0858	0.09603	0.08829	0.07557	0.09187	0.09593	0.10182	0.1095	0.1429	0.18286
620.012	0.08144	0.08504	0.09534	0.08775	0.07505	0.09159	0.09538	0.10127	0.10889	0.14209	0.18169
620.494	0.08086	0.08434	0.0947	0.08723	0.07452	0.09128	0.09481	0.10073	0.10832	0.14127	0.18046
620.976	0.08029	0.0837	0.09409	0.08673	0.07398	0.09092	0.09423	0.09963	0.10777	0.14045	0.1792
621.459	0.07974	0.08311	0.09352	0.08624	0.07344	0.0905	0.09362	0.09909	0.10724	0.13962	0.17795
621.941	0.07918	0.08256	0.09298	0.08576	0.07289	0.09003	0.09301	0.09854	0.10671	0.1388	0.17672
622.423	0.07862	0.08202	0.09246	0.08529	0.07234	0.0895	0.09238	0.098	0.10617	0.13798	0.17554
622.905	0.07805	0.08147	0.09194	0.08482	0.07179	0.08892	0.09175	0.09745	0.10561	0.13717	0.17444
623.387	0.07745	0.0809	0.09143	0.08436	0.07125	0.08831	0.09111	0.09691	0.10505	0.13637	0.17344
623.869	0.07683	0.0803	0.0909	0.0839	0.07072	0.08769	0.09047	0.09637	0.10448	0.13558	0.17254
624.351	0.07616	0.07967	0.09034	0.08345	0.07022	0.08708	0.08983	0.09583	0.10391	0.13479	0.17176
624.833	0.07546	0.07899	0.08974	0.083	0.06974	0.08649	0.08921	0.09583	0.10335	0.13402	0.17109
625.316	0.07472	0.07827	0.08911	0.08255	0.0693	0.08596	0.0886	0.09528	0.10281	0.13325	0.17054
625.798	0.07393	0.07754	0.08844	0.0821	0.0689	0.08549	0.08803	0.09474	0.1023	0.1325	0.17009
626.28	0.0731	0.0768	0.08773	0.08165	0.06854	0.08508	0.0875	0.0942	0.10183	0.13178	0.16974
626.762	0.07225	0.07606	0.087	0.08119	0.06821	0.08474	0.08702	0.09366	0.10139	0.13109	0.16945
627.244	0.07139	0.07533	0.08624	0.08072	0.0679	0.08446	0.08661	0.09313	0.101	0.13044	0.16922
627.726	0.07053	0.07463	0.08547	0.08024	0.06762	0.08421	0.08626	0.09259	0.10064	0.12984	0.16902
628.208	0.06969	0.07394	0.08469	0.07974	0.06733	0.08399	0.08597	0.09205	0.10032	0.12931	0.16883
628.691	0.06888	0.07328	0.08392	0.07921	0.06705	0.08377	0.08573	0.09151	0.10003	0.12884	0.16862
629.173	0.06811	0.07262	0.08316	0.07866	0.06675	0.08354	0.08553	0.09151	0.09976	0.12844	0.16837
629.655	0.06739	0.07197	0.08241	0.07809	0.06645	0.08329	0.08535	0.09098	0.09949	0.12809	0.16808
630.137	0.06673	0.07133	0.08168	0.0775	0.06613	0.08301	0.08519	0.09044	0.09923	0.1278	0.16773
630.619	0.06612	0.07068	0.08098	0.0769	0.06582	0.08272	0.08504	0.09044	0.09897	0.12755	0.16732
631.101	0.06556	0.07004	0.08032	0.07629	0.06551	0.08241	0.08488	0.08991	0.09871	0.12733	0.16685
631.583	0.06506	0.06942	0.07969	0.07569	0.06523	0.08211	0.08471	0.08991	0.09843	0.12711	0.16634
632.065	0.06461	0.06883	0.07911	0.07511	0.06498	0.08183	0.08455	0.08938	0.09816	0.12689	0.16578
632.548	0.06422	0.06828	0.07859	0.07457	0.06477	0.08157	0.08439	0.08938	0.09788	0.12665	0.1652
633.03	0.06387	0.06781	0.07814	0.07408	0.06462	0.08137	0.08425	0.08884	0.09762	0.12639	0.16463
633.512	0.06356	0.06742	0.07776	0.07366	0.06452	0.08121	0.08413	0.08884	0.09738	0.1261	0.16406
633.994	0.0633	0.06711	0.07746	0.07332	0.06446	0.0811	0.08403	0.08831	0.09716	0.12579	0.16354
634.476	0.06309	0.0669	0.07724	0.07307	0.06444	0.08104	0.08396	0.08831	0.09697	0.12546	0.16307
634.958	0.06291	0.06677	0.07709	0.07291	0.06443	0.08103	0.0839	0.08778	0.09681	0.12512	0.16267
635.44	0.06277	0.06672	0.07701	0.07284	0.06442	0.08105	0.08384	0.08778	0.09669	0.12477	0.16234
635.922	0.06266	0.06672	0.07698	0.07284	0.06439	0.08108	0.08377	0.08778	0.09659	0.12442	0.16208
636.404	0.06258	0.06676	0.077	0.07291	0.06433	0.08113	0.08368	0.08725	0.09652	0.12408	0.16189
636.887	0.06252	0.0668	0.07704	0.07302	0.06422	0.08117	0.08356	0.08725	0.09645	0.12374	0.16175
637.369	0.06249	0.06685	0.0771	0.07316	0.06407	0.08119	0.0834	0.08725	0.0964	0.12342	0.16163
637.851	0.06248	0.06687	0.07716	0.07329	0.06388	0.08119	0.08321	0.08672	0.09635	0.12312	0.16152
638.333	0.0625	0.06688	0.07722	0.07342	0.06365	0.08117	0.083	0.08672	0.0963	0.12283	0.16139
638.815	0.06256	0.06687	0.07726	0.07351	0.0634	0.08113	0.08277	0.08672	0.09624	0.12256	0.16121
639.297	0.06265	0.06685	0.0773	0.07355	0.06313	0.08106	0.08254	0.08672	0.09618	0.12231	0.16097
639.779	0.06278	0.06683	0.07733	0.07355	0.06286	0.08097	0.08234	0.08619	0.09612	0.12209	0.16067
640.261	0.06295	0.06683	0.07736	0.0735	0.06261	0.08087	0.08216	0.08619	0.09606	0.1219	0.16029
640.744	0.06314	0.06684	0.07739	0.07339	0.06236	0.08077	0.08203	0.08619	0.09599	0.12174	0.15986
641.226	0.06335	0.06688	0.07741	0.07324	0.06214	0.08067	0.08193	0.08566	0.09592	0.12162	0.15939
641.708	0.06355	0.06694	0.07743	0.07306	0.06192	0.08057	0.08188	0.08566	0.09584	0.12152	0.15891
642.19	0.06373	0.06701	0.07744	0.07284	0.06172	0.08048	0.08186	0.08513	0.09574	0.12145	0.15845
642.672	0.06387	0.06706	0.07742	0.07259	0.06153	0.0804	0.08185	0.08513	0.09562	0.12139	0.15804
643.154	0.06395	0.06709	0.07737	0.07231	0.06133	0.08032	0.08184	0.0846	0.09548	0.12133	0.15771
643.636	0.06394	0.06706	0.07725	0.07201	0.06113	0.08023	0.08181	0.0846	0.09531	0.12127	0.15748
644.119	0.06385	0.06695	0.07705	0.07168	0.06092	0.08012	0.08174	0.08407	0.09511	0.12118	0.15736
644.601	0.06366	0.06674	0.07676	0.07132	0.0607	0.08	0.08162	0.08355	0.09488	0.12106	0.15735
645.083	0.06338	0.06641	0.07634	0.07092	0.06046	0.07984	0.08144	0.08355	0.09462	0.12091	0.15744
645.565	0.06301	0.06596	0.07581	0.07048	0.06021	0.07965	0.08121	0.08302	0.09434	0.12072	0.15762
646.047	0.06256	0.06537	0.07515	0.07	0.05993	0.07943	0.08092	0.08249	0.09405	0.1205	0.15785
646.529	0.06203	0.06466	0.07437	0.06949	0.05962	0.07918	0.0806	0.08249	0.09376	0.12026	0.1581
647.011	0.06143	0.06384	0.07348	0.06893	0.05928	0.07892	0.08027	0.08197	0.09346	0.12	0.15835
647.493	0.06077	0.06294	0.07251	0.06834	0.0589	0.07865	0.07994	0.08145	0.09319	0.11974	0.15855
647.976	0.06005	0.06197	0.07149	0.06773	0.05847	0.07839	0.07963	0.08092	0.09294	0.11949	0.1587
648.458	0.05929	0.06096	0.07045	0.06709	0.05801	0.07814	0.07937	0.0804	0.09272	0.11925	0.15878
648.94	0.05849	0.05995	0.06942	0.06645	0.05751	0.07793	0.07917	0.07988	0.09255	0.11904	0.1588
649.422	0.05765	0.05895	0.06843	0.06581	0.05698	0.07775	0.07903	0.07935	0.09242	0.11885	0.15876
649.904	0.05681	0.058	0.06752	0.06518	0.05643	0.07761	0.07895	0.07935	0.09234	0.11869	0.15869
650.386	0.05598	0.0571	0.0667	0.06456	0.05588	0.07749	0.07892	0.07883	0.0923	0.11856	0.15861
650.868	0.05517	0.05628	0.06598	0.06397	0.05534	0.07741	0.07894	0.07831	0.09229	0.11847	0.15855
651.35	0.05441	0.05554	0.06536	0.06341	0.05484	0.07733	0.07898	0.07831	0.09231	0.11841	0.15854
651.832	0.05372	0.05489	0.06484	0.06288	0.0544	0.07727	0.07903	0.07831	0.09235	0.11838	0.1586
652.315	0.05311	0.05432	0.0644	0.06238	0.05402	0.0772	0.07907	0.07831	0.0924	0.11839	0.15873
652.797	0.05258	0.05383	0.06403	0.06193	0.05371	0.07712	0.0791	0.07831	0.09246	0.11845	0.15895
653.279	0.05213	0.0534	0.0637	0.06151	0.05348	0.07703	0.07911	0.07831	0.09252	0.11854	0.15924
653.761	0.05176	0.05304	0.06339	0.06113	0.05332	0.07693	0.0791	0.07831	0.09259	0.11868	0.1596
654.243	0.05145	0.05271	0.06309	0.06078	0.05322	0.07683	0.07908	0.07831	0.09268	0.11886	0.16002
654.725	0.05118	0.05241	0.06277	0.06046	0.05316	0.07673	0.07906	0.07831	0.09279	0.11909	0.16048
655.207	0.05092	0.05213	0.06244	0.06016	0.05312	0.07665	0.07904	0.07831	0.09293	0.11936	0.16096
655.689	0.05066	0.05186	0.06209	0.05987	0.0531	0.07658	0.07905	0.07831	0.0931	0.11967	0.16145
656.172	0.05038	0.05157	0.06172	0.05959	0.05306	0.07653	0.07909	0.07831	0.09332	0.12003	0.16196
656.654	0.05006	0.05127	0.06133	0.05931	0.05301	0.07651	0.07916	0.07831	0.09356	0.12043	0.16246
657.136	0.0497	0.05094	0.06092	0.05903	0.05293	0.07651	0.07928	0.07779	0.09384	0.12085	0.16298
657.618	0.04928	0.05057	0.06049	0.05873	0.05282	0.07652	0.07944	0.07779	0.09414	0.12131	0.16351
658.1	0.04881	0.05017	0.06005	0.05841	0.05267	0.07654	0.07963	0.07779	0.09445	0.12178	0.16406
658.582	0.0483	0.04972	0.05959	0.05808	0.05251	0.07657	0.07985	0.07727	0.09478	0.12226	0.16464
659.064	0.04773	0.04923	0.05911	0.05774	0.05232	0.07658	0.08008	0.07727	0.0951	0.12274	0.16525
659.546	0.04712	0.0487	0.0586	0.05738	0.05213	0.07659	0.08032	0.07727	0.09542	0.12321	0.16589
660.029	0.04649	0.04812	0.05806	0.05702	0.05193	0.07659	0.08055	0.07676	0.09575	0.12366	0.16654
660.511	0.04583	0.04751	0.0575	0.05665	0.05175	0.07657	0.08078	0.07676	0.09608	0.12409	0.16722
660.993	0.04516	0.04688	0.05692	0.05628	0.05158	0.07653	0.08098	0.07676	0.09642	0.12449	0.1679
661.475	0.04451	0.04623	0.05631	0.0559	0.05143	0.07649	0.08117	0.07676	0.09678	0.12487	0.16859
661.957	0.04388	0.04558	0.0557	0.05552	0.0513	0.07643	0.08136	0.07676	0.09715	0.12523	0.16927
662.439	0.04329	0.04494	0.05509	0.05514	0.05121	0.07637	0.08154	0.07676	0.09754	0.12557	0.16995
662.921	0.04276	0.04433	0.0545	0.05474	0.05114	0.07631	0.08174	0.07727	0.09796	0.1259	0.17062
663.403	0.04231	0.04376	0.05392	0.05433	0.0511	0.07626	0.08195	0.07727	0.0984	0.12624	0.17129
663.886	0.04194	0.04323	0.05338	0.0539	0.05108	0.07625	0.08218	0.07779	0.09886	0.12659	0.17195
664.368	0.04164	0.04277	0.05289	0.05346	0.05107	0.07627	0.08243	0.07779	0.09935	0.12696	0.17262
664.85	0.04142	0.04237	0.05245	0.05299	0.05106	0.07635	0.08271	0.07831	0.09986	0.12736	0.17327
665.332	0.04125	0.04203	0.05206	0.05252	0.05104	0.0765	0.083	0.07831	0.1004	0.1278	0.17392
665.814	0.04113	0.04176	0.05175	0.05205	0.05101	0.07672	0.08329	0.07883	0.10097	0.12826	0.17452
666.296	0.04101	0.04154	0.05151	0.05159	0.05094	0.07702	0.08357	0.07935	0.10156	0.12876	0.17508
666.778	0.04089	0.04137	0.05135	0.05117	0.05084	0.07738	0.08383	0.07935	0.10216	0.12927	0.17556
667.26	0.04075	0.04124	0.05126	0.0508	0.05071	0.07779	0.08406	0.07988	0.10277	0.12979	0.17594
667.743	0.04057	0.04115	0.05125	0.05048	0.05054	0.07823	0.08425	0.07988	0.10337	0.13029	0.17619
668.225	0.04036	0.04108	0.0513	0.05024	0.05035	0.07866	0.08441	0.0804	0.10392	0.13075	0.17629
668.707	0.04012	0.04103	0.0514	0.05007	0.05015	0.07905	0.08453	0.0804	0.10442	0.13115	0.17622
669.189	0.03986	0.041	0.05153	0.04998	0.04995	0.07938	0.0846	0.0804	0.10482	0.13145	0.17598
669.671	0.03959	0.04098	0.05167	0.04996	0.04977	0.07961	0.08464	0.0804	0.10512	0.13163	0.17554
670.153	0.03933	0.04098	0.05182	0.04999	0.04961	0.07975	0.08463	0.0804	0.10529	0.13165	0.17489
670.635	0.03909	0.041	0.05195	0.05007	0.04947	0.07976	0.08458	0.0804	0.10531	0.1315	0.17401
671.117	0.03888	0.04104	0.05205	0.05018	0.04935	0.07966	0.08448	0.0804	0.10517	0.13115	0.17288
671.6	0.03871	0.0411	0.05212	0.05031	0.04924	0.07946	0.0843	0.0804	0.10487	0.1306	0.1715
672.082	0.03858	0.04117	0.05215	0.05044	0.04912	0.07916	0.08405	0.07988	0.10439	0.12984	0.16983
672.564	0.03848	0.04125	0.05215	0.05056	0.04898	0.07878	0.0837	0.07988	0.10373	0.12886	0.16786
673.046	0.03843	0.04135	0.05213	0.05066	0.04881	0.07833	0.08325	0.07935	0.1029	0.12768	0.16559
673.528	0.0384	0.04143	0.0521	0.05074	0.04858	0.07782	0.08267	0.07883	0.1019	0.12631	0.16302
674.01	0.03839	0.04151	0.05206	0.0508	0.04829	0.07726	0.08196	0.07831	0.10072	0.12475	0.16015
674.492	0.0384	0.04158	0.05202	0.05082	0.04794	0.07665	0.08113	0.07779	0.09938	0.12303	0.15704
674.975	0.03843	0.04162	0.052	0.0508	0.04754	0.07599	0.08017	0.07676	0.09788	0.12115	0.15371
675.457	0.03846	0.04163	0.05198	0.05075	0.0471	0.0753	0.07909	0.07572	0.09624	0.11914	0.15023
675.939	0.0385	0.04161	0.05197	0.05067	0.04664	0.07456	0.0779	0.07469	0.09447	0.117	0.14665
676.421	0.03855	0.04157	0.05196	0.05054	0.04618	0.07379	0.07662	0.07366	0.09261	0.11476	0.14305
676.903	0.0386	0.04151	0.05195	0.05039	0.04574	0.07298	0.07528	0.07263	0.09068	0.11244	0.13948
677.385	0.03864	0.04142	0.05193	0.05021	0.04533	0.07216	0.07387	0.0716	0.0887	0.11007	0.13601
677.867	0.03868	0.04133	0.05189	0.05001	0.04497	0.07131	0.07242	0.07007	0.08671	0.10766	0.13269
678.349	0.03871	0.04123	0.05184	0.0498	0.04466	0.07047	0.07095	0.06905	0.08475	0.10526	0.12955
678.831	0.03872	0.04113	0.05177	0.04958	0.04441	0.06963	0.06947	0.06803	0.08284	0.10289	0.12661
679.314	0.03871	0.04103	0.05169	0.04937	0.04421	0.06882	0.068	0.06651	0.081	0.10059	0.1239
679.796	0.03869	0.04094	0.0516	0.04918	0.04405	0.06802	0.06656	0.0655	0.07926	0.09838	0.12142
680.278	0.03865	0.04087	0.0515	0.04901	0.04393	0.06727	0.06516	0.06449	0.07763	0.0963	0.11916
680.76	0.03861	0.04081	0.0514	0.04888	0.04382	0.06655	0.06383	0.06349	0.07612	0.09435	0.11712
681.242	0.03858	0.04078	0.05131	0.04877	0.04373	0.06586	0.06259	0.06248	0.07474	0.09256	0.11528
681.724	0.03856	0.04077	0.05123	0.0487	0.04365	0.06522	0.06145	0.06148	0.07349	0.09093	0.11362
682.206	0.03858	0.0408	0.05115	0.04866	0.04355	0.06461	0.06044	0.06098	0.07237	0.08945	0.11212
682.688	0.03864	0.04086	0.0511	0.04864	0.04344	0.06404	0.05957	0.05998	0.07137	0.08813	0.11078
683.17	0.03874	0.04095	0.05106	0.04864	0.04332	0.06349	0.05883	0.05948	0.07049	0.08696	0.10955
683.653	0.03889	0.04109	0.05105	0.04864	0.04318	0.06296	0.05823	0.05899	0.06971	0.08592	0.10844
684.135	0.03909	0.04126	0.05106	0.04864	0.04301	0.06246	0.05775	0.05849	0.06902	0.085	0.10742
684.617	0.03933	0.04145	0.05111	0.04864	0.04283	0.06197	0.05739	0.05799	0.06842	0.0842	0.10649
685.099	0.0396	0.04168	0.05118	0.04862	0.04262	0.0615	0.05711	0.0575	0.06788	0.0835	0.10562
685.581	0.03987	0.04191	0.05128	0.0486	0.0424	0.06106	0.0569	0.0575	0.06739	0.0829	0.10483
686.063	0.04014	0.04215	0.05141	0.04856	0.04218	0.06063	0.05673	0.057	0.06694	0.08239	0.1041
686.545	0.04039	0.04237	0.05156	0.04852	0.04194	0.06024	0.05658	0.05651	0.06652	0.08197	0.10344
687.028	0.04061	0.04257	0.05172	0.04848	0.04171	0.05987	0.05642	0.05651	0.06612	0.08161	0.10284
687.51	0.0408	0.04275	0.05189	0.04845	0.04149	0.05955	0.05625	0.05601	0.06573	0.08131	0.10231
687.992	0.04094	0.04288	0.05205	0.04842	0.04128	0.05926	0.05605	0.05601	0.06535	0.08106	0.10184
688.474	0.04105	0.04299	0.05218	0.0484	0.04109	0.05902	0.05584	0.05601	0.06498	0.08085	0.10144
688.956	0.04114	0.04306	0.05228	0.04839	0.04093	0.05882	0.05561	0.05552	0.06462	0.08065	0.1011
689.438	0.0412	0.04309	0.05234	0.04838	0.04078	0.05866	0.05537	0.05552	0.06428	0.08045	0.10082
689.92	0.04125	0.0431	0.05235	0.04836	0.04064	0.05853	0.05512	0.05502	0.06397	0.08025	0.10058
690.403	0.0413	0.04309	0.05231	0.04833	0.04052	0.05844	0.05488	0.05502	0.06368	0.08004	0.10038
690.885	0.04134	0.04307	0.05224	0.04828	0.0404	0.05836	0.05465	0.05453	0.06342	0.0798	0.10021
691.367	0.0414	0.04303	0.05212	0.0482	0.04028	0.05828	0.05444	0.05453	0.06319	0.07953	0.10007
691.849	0.04147	0.043	0.05199	0.0481	0.04015	0.05821	0.05423	0.05404	0.06298	0.07924	0.09994
692.331	0.04154	0.04296	0.05184	0.04798	0.04	0.05813	0.05404	0.05404	0.0628	0.07894	0.09981
692.813	0.04162	0.04292	0.05169	0.04784	0.03983	0.05803	0.05385	0.05355	0.06264	0.07862	0.09969
693.295	0.0417	0.04288	0.05156	0.04768	0.03964	0.0579	0.05366	0.05355	0.06248	0.0783	0.09958
693.777	0.04178	0.04284	0.05143	0.04753	0.03944	0.05776	0.05347	0.05306	0.06233	0.07799	0.09946
694.259	0.04184	0.0428	0.05131	0.04737	0.03922	0.05759	0.05326	0.05306	0.06218	0.07769	0.09934
694.742	0.04187	0.04275	0.0512	0.04723	0.039	0.05741	0.05303	0.05257	0.06201	0.07742	0.09922
695.224	0.04188	0.04269	0.0511	0.0471	0.03879	0.05721	0.05279	0.05257	0.06184	0.07718	0.0991
695.706	0.04184	0.04262	0.05101	0.04698	0.03859	0.05702	0.05253	0.05208	0.06167	0.07697	0.09897
696.188	0.04176	0.04253	0.05091	0.04686	0.03842	0.05684	0.05226	0.05208	0.06149	0.0768	0.09883
696.67	0.04163	0.04243	0.0508	0.04675	0.03827	0.05667	0.052	0.05208	0.06132	0.07665	0.09869
697.152	0.04145	0.0423	0.0507	0.04663	0.03816	0.05652	0.05174	0.05208	0.06115	0.07652	0.09852
697.634	0.04122	0.04216	0.05059	0.04651	0.03808	0.0564	0.0515	0.05159	0.06099	0.0764	0.09833
698.116	0.04096	0.04201	0.05049	0.04638	0.03803	0.05629	0.0513	0.05159	0.06085	0.07628	0.09813
698.598	0.04067	0.04183	0.05038	0.04623	0.03799	0.0562	0.05112	0.05159	0.06072	0.07615	0.0979
699.081	0.04036	0.04163	0.05028	0.04606	0.03796	0.05611	0.05098	0.0511	0.06059	0.076	0.09765
699.563	0.04005	0.04142	0.05017	0.04588	0.03792	0.05602	0.05087	0.0511	0.06048	0.07582	0.09738
700.045	0.03975	0.04119	0.05006	0.04568	0.03787	0.05592	0.05078	0.0511	0.06036	0.07562	0.0971
700.527	0.03946	0.04093	0.04992	0.04546	0.03779	0.0558	0.05071	0.05061	0.06025	0.0754	0.09681
701.009	0.0392	0.04064	0.04976	0.04522	0.03768	0.05566	0.05065	0.05061	0.06012	0.07516	0.09652
701.491	0.03895	0.04033	0.04956	0.04497	0.03753	0.05549	0.05057	0.05012	0.05997	0.07491	0.09622
701.973	0.03871	0.03999	0.04932	0.0447	0.03735	0.0553	0.05046	0.05012	0.05981	0.07466	0.09593
702.456	0.03847	0.03962	0.04902	0.04442	0.03715	0.05508	0.05032	0.04964	0.05961	0.07441	0.09562
702.938	0.03821	0.03923	0.04867	0.04412	0.03692	0.05485	0.05014	0.04964	0.05939	0.07416	0.09532
703.42	0.03792	0.03881	0.04827	0.0438	0.03667	0.05459	0.0499	0.04915	0.05913	0.07393	0.09501
703.902	0.03759	0.03838	0.04783	0.04346	0.03641	0.05433	0.04963	0.04915	0.05885	0.0737	0.09469
704.384	0.03719	0.03795	0.04734	0.04312	0.03615	0.05405	0.04931	0.04866	0.05854	0.07347	0.09437
704.866	0.03674	0.03751	0.04684	0.04277	0.03589	0.05377	0.04898	0.04866	0.05821	0.07324	0.09405
705.348	0.03622	0.03708	0.04631	0.04242	0.03563	0.05348	0.04863	0.04818	0.05788	0.07299	0.09373
705.83	0.03566	0.03664	0.04577	0.04207	0.03538	0.05318	0.04829	0.04818	0.05755	0.07271	0.09342
706.312	0.03505	0.03621	0.04524	0.04172	0.03513	0.05289	0.04797	0.04769	0.05724	0.07242	0.09312
706.795	0.03443	0.03577	0.04472	0.04138	0.0349	0.05259	0.04769	0.04721	0.05695	0.0721	0.09283
707.277	0.03381	0.03533	0.04422	0.04105	0.03467	0.05231	0.04745	0.04721	0.05671	0.07175	0.09257
707.759	0.0332	0.03488	0.04374	0.04074	0.03445	0.05204	0.04726	0.04672	0.0565	0.07139	0.09232
708.241	0.03262	0.03442	0.04329	0.04044	0.03423	0.05178	0.04712	0.04624	0.05633	0.07102	0.09208
708.723	0.03208	0.03394	0.04286	0.04016	0.03403	0.05156	0.04702	0.04624	0.0562	0.07064	0.09185
709.205	0.03158	0.03346	0.04245	0.03989	0.03383	0.05136	0.04696	0.04576	0.0561	0.07027	0.09161
709.687	0.03112	0.03297	0.04207	0.03963	0.03365	0.0512	0.04693	0.04576	0.05601	0.06991	0.09136
710.17	0.03071	0.03249	0.0417	0.03938	0.03347	0.05106	0.0469	0.04528	0.05594	0.06957	0.0911
710.652	0.03033	0.03202	0.04134	0.03915	0.03329	0.05095	0.04689	0.04528	0.05586	0.06925	0.09081
711.134	0.03	0.03157	0.041	0.03892	0.03311	0.05086	0.04686	0.04479	0.05577	0.06895	0.0905
711.616	0.02969	0.03115	0.04066	0.0387	0.03292	0.05078	0.04682	0.04479	0.05566	0.06867	0.09018
712.098	0.02941	0.03077	0.04033	0.03849	0.03272	0.0507	0.04677	0.04431	0.05552	0.06841	0.08984
712.58	0.02916	0.03042	0.04001	0.03829	0.03251	0.05062	0.04669	0.04431	0.05535	0.06815	0.0895
713.062	0.02894	0.03012	0.0397	0.03809	0.03228	0.05053	0.04659	0.04383	0.05516	0.06789	0.08918
713.544	0.02874	0.02987	0.03942	0.0379	0.03204	0.05042	0.04647	0.04383	0.05495	0.06764	0.08887
714.027	0.02858	0.02966	0.03915	0.03771	0.03179	0.0503	0.04633	0.04383	0.05473	0.06739	0.0886
714.509	0.02844	0.02949	0.03892	0.03753	0.03154	0.05016	0.04616	0.04335	0.05451	0.06713	0.08836
714.991	0.02832	0.02937	0.03872	0.03736	0.0313	0.05002	0.04597	0.04335	0.0543	0.06687	0.08816
715.473	0.02823	0.0293	0.03855	0.0372	0.03107	0.04988	0.04576	0.04287	0.0541	0.06661	0.088
715.955	0.02816	0.02926	0.03841	0.03705	0.03087	0.04975	0.04552	0.04287	0.0539	0.06637	0.08788
716.437	0.02811	0.02927	0.03831	0.03691	0.0307	0.04962	0.04526	0.04239	0.05372	0.06613	0.08779
716.919	0.02808	0.0293	0.03823	0.03678	0.03056	0.04952	0.04499	0.04239	0.05353	0.0659	0.08771
717.401	0.02805	0.02935	0.03818	0.03667	0.03045	0.04943	0.0447	0.04239	0.05334	0.06569	0.08764
717.884	0.02803	0.02941	0.03813	0.03656	0.03037	0.04936	0.04441	0.04191	0.05314	0.06549	0.08756
718.366	0.02801	0.02946	0.0381	0.03645	0.03029	0.0493	0.04412	0.04191	0.05291	0.0653	0.08745
718.848	0.02798	0.02949	0.03806	0.03635	0.03022	0.04924	0.04384	0.04144	0.05266	0.06511	0.08731
719.33	0.02794	0.02949	0.03801	0.03623	0.03014	0.04916	0.04357	0.04144	0.05238	0.0649	0.08711
719.812	0.02788	0.02945	0.03794	0.0361	0.03003	0.04907	0.04332	0.04144	0.05207	0.06467	0.08686
720.294	0.02781	0.02937	0.03785	0.03594	0.0299	0.04895	0.04309	0.04096	0.05175	0.06442	0.08655
720.776	0.02771	0.02924	0.03772	0.03575	0.02972	0.04879	0.04287	0.04048	0.05141	0.06413	0.08617
721.258	0.02758	0.02905	0.03755	0.03551	0.02951	0.04861	0.04266	0.04048	0.05107	0.06382	0.08573
721.74	0.02743	0.02883	0.03735	0.03523	0.02927	0.04838	0.04245	0.04001	0.05074	0.06347	0.08524
722.223	0.02725	0.02856	0.03711	0.03491	0.02899	0.04813	0.04223	0.03953	0.05042	0.0631	0.0847
722.705	0.02704	0.02826	0.03684	0.03454	0.02868	0.04786	0.04201	0.03953	0.05012	0.06271	0.08413
723.187	0.02679	0.02793	0.03654	0.03415	0.02836	0.04757	0.04177	0.03905	0.04983	0.06231	0.08355
723.669	0.02651	0.02756	0.03623	0.03374	0.02803	0.04728	0.04151	0.03858	0.04955	0.06191	0.08296
724.151	0.0262	0.02717	0.03591	0.03331	0.02769	0.04698	0.04123	0.0381	0.04928	0.06152	0.08238
724.633	0.02586	0.02674	0.0356	0.03289	0.02737	0.04669	0.04095	0.0381	0.04902	0.06114	0.08183
725.115	0.02549	0.02629	0.03528	0.03248	0.02705	0.0464	0.04066	0.03763	0.04876	0.06077	0.08132
725.597	0.0251	0.02581	0.03497	0.03209	0.02674	0.04612	0.04038	0.03716	0.04849	0.06041	0.08085
726.08	0.02468	0.02531	0.03466	0.03171	0.02644	0.04584	0.0401	0.03716	0.04821	0.06005	0.08043
726.562	0.02425	0.02479	0.03433	0.03135	0.02616	0.04558	0.03985	0.03668	0.04792	0.0597	0.08006
727.044	0.0238	0.02426	0.03399	0.031	0.02589	0.04533	0.03961	0.03668	0.04763	0.05935	0.07975
727.526	0.02335	0.02372	0.03361	0.03066	0.02564	0.0451	0.03941	0.03621	0.04733	0.05899	0.07948
728.008	0.0229	0.02319	0.03319	0.03032	0.02539	0.04488	0.03922	0.03621	0.04702	0.05863	0.07925
728.49	0.02245	0.02267	0.03273	0.02997	0.02516	0.04467	0.03905	0.03574	0.0467	0.05826	0.07904
728.972	0.02201	0.02217	0.03221	0.02963	0.02494	0.04448	0.0389	0.03574	0.04638	0.05788	0.07886
729.455	0.02157	0.0217	0.03165	0.02927	0.02474	0.04431	0.03874	0.03527	0.04605	0.0575	0.07868
729.937	0.02114	0.02126	0.03106	0.02892	0.02454	0.04416	0.03857	0.03527	0.04573	0.05711	0.0785
730.419	0.02072	0.02084	0.03045	0.02857	0.02436	0.04401	0.03839	0.0348	0.04541	0.05673	0.07829
730.901	0.0203	0.02045	0.02983	0.02823	0.02418	0.04387	0.03818	0.03433	0.0451	0.05635	0.07806
731.383	0.01987	0.02009	0.02923	0.02791	0.02402	0.04373	0.03795	0.03433	0.0448	0.05598	0.07779
731.865	0.01944	0.01974	0.02866	0.02762	0.02385	0.04359	0.0377	0.03386	0.04453	0.05561	0.07749
732.347	0.01901	0.01939	0.02813	0.02734	0.02369	0.04345	0.03742	0.03339	0.04429	0.05526	0.07714
732.829	0.01856	0.01906	0.02765	0.0271	0.02352	0.04329	0.03713	0.03292	0.04407	0.05492	0.07675
733.312	0.01811	0.01872	0.02723	0.02688	0.02335	0.04313	0.03683	0.03245	0.04389	0.05459	0.07633
733.794	0.01765	0.01839	0.02685	0.02667	0.02316	0.04295	0.03653	0.03198	0.04374	0.05427	0.07588
734.276	0.0172	0.01806	0.02653	0.02648	0.02297	0.04276	0.03624	0.03198	0.04362	0.05397	0.07542
734.758	0.01677	0.01774	0.02624	0.02631	0.02276	0.04257	0.03597	0.03152	0.04352	0.05368	0.07495
735.24	0.01636	0.01744	0.02599	0.02613	0.02255	0.04236	0.0357	0.03105	0.04343	0.05339	0.07449
735.722	0.01599	0.01715	0.02576	0.02596	0.02234	0.04215	0.03546	0.03105	0.04334	0.05312	0.07404
736.204	0.01567	0.01688	0.02556	0.02579	0.02213	0.04194	0.03524	0.03058	0.04324	0.05286	0.07361
736.686	0.01541	0.01664	0.02539	0.02561	0.02192	0.04174	0.03503	0.03058	0.04313	0.05261	0.07322
737.168	0.01522	0.01643	0.02524	0.02543	0.02171	0.04154	0.03485	0.03012	0.04299	0.05236	0.07286
737.651	0.01509	0.01625	0.02512	0.02525	0.02151	0.04136	0.03468	0.03012	0.04283	0.05212	0.07254
738.133	0.01504	0.01609	0.02504	0.02507	0.02132	0.04119	0.03451	0.03012	0.04264	0.05189	0.07224
738.615	0.01505	0.01594	0.02498	0.02489	0.02111	0.04104	0.03436	0.02965	0.04244	0.05165	0.07198
739.097	0.0151	0.01581	0.02495	0.02471	0.02091	0.0409	0.03422	0.02965	0.04221	0.05142	0.07173
739.579	0.0152	0.01569	0.02495	0.02454	0.02069	0.04077	0.03407	0.02919	0.04198	0.0512	0.07149
740.061	0.01531	0.01557	0.02496	0.02438	0.02046	0.04066	0.03392	0.02919	0.04173	0.05098	0.07126
740.543	0.01541	0.01546	0.02499	0.02424	0.02023	0.04054	0.03377	0.02872	0.04149	0.05077	0.07103
741.025	0.0155	0.01535	0.02501	0.02411	0.02	0.04042	0.03362	0.02872	0.04126	0.05057	0.07078
741.508	0.01556	0.01525	0.02503	0.02401	0.01977	0.0403	0.03345	0.02826	0.04103	0.05038	0.07053
741.99	0.01557	0.01514	0.02504	0.02392	0.01955	0.04016	0.03326	0.02826	0.04082	0.0502	0.07026
742.472	0.01554	0.01505	0.02503	0.02385	0.01936	0.04001	0.03305	0.02826	0.04063	0.05003	0.06996
742.954	0.01547	0.01496	0.02499	0.02379	0.01921	0.03985	0.03283	0.0278	0.04046	0.04986	0.06965
743.436	0.01536	0.01488	0.02494	0.02374	0.01908	0.03968	0.03258	0.0278	0.04031	0.04969	0.06931
743.918	0.01522	0.01481	0.02486	0.02369	0.019	0.03951	0.03232	0.0278	0.04016	0.0495	0.06895
744.4	0.01507	0.01475	0.02477	0.02363	0.01895	0.03934	0.03205	0.02733	0.04003	0.0493	0.06855
744.883	0.01492	0.0147	0.02466	0.02357	0.01892	0.03918	0.03178	0.02733	0.03989	0.04908	0.06813
745.365	0.01479	0.01466	0.02453	0.02349	0.01891	0.03903	0.03151	0.02733	0.03975	0.04883	0.06769
745.847	0.01468	0.01464	0.02439	0.02339	0.01891	0.0389	0.03125	0.02733	0.03958	0.04856	0.06722
746.329	0.01459	0.01463	0.02424	0.02327	0.0189	0.03878	0.03102	0.02733	0.03939	0.04828	0.06675
746.811	0.01453	0.01465	0.02408	0.02313	0.01888	0.03868	0.03081	0.02733	0.03917	0.048	0.06628
747.293	0.01449	0.01469	0.02391	0.02298	0.01884	0.03859	0.03064	0.02687	0.03892	0.04773	0.06582
747.775	0.01446	0.01474	0.02373	0.02281	0.01878	0.03851	0.03051	0.02687	0.03864	0.04747	0.06539
748.257	0.01443	0.0148	0.02354	0.02264	0.01869	0.03842	0.03041	0.02687	0.03833	0.04725	0.065
748.74	0.01439	0.01487	0.02336	0.02247	0.01858	0.03834	0.03034	0.02641	0.038	0.04707	0.06466
749.222	0.01434	0.01492	0.02318	0.02232	0.01846	0.03824	0.03029	0.02641	0.03767	0.04692	0.06437
749.704	0.01425	0.01495	0.02301	0.02218	0.01833	0.03813	0.03025	0.02641	0.03734	0.0468	0.06414
750.186	0.01414	0.01495	0.02286	0.02207	0.0182	0.038	0.03021	0.02595	0.03703	0.04669	0.06396
750.668	0.014	0.0149	0.02273	0.02198	0.01806	0.03787	0.03016	0.02595	0.03674	0.04659	0.06383
751.15	0.01383	0.01481	0.02263	0.02191	0.01794	0.03772	0.0301	0.02549	0.03649	0.04647	0.06373
751.632	0.01364	0.01468	0.02256	0.02187	0.01782	0.03756	0.03001	0.02549	0.03628	0.04632	0.06365
752.114	0.01345	0.01451	0.02252	0.02185	0.01772	0.0374	0.0299	0.02549	0.03612	0.04612	0.06358
752.596	0.01326	0.01432	0.02252	0.02185	0.01762	0.03724	0.02975	0.02503	0.03599	0.04588	0.06349
753.079	0.01308	0.01412	0.02253	0.02185	0.01754	0.03709	0.02958	0.02503	0.0359	0.04559	0.06339
753.561	0.01293	0.01393	0.02257	0.02186	0.01746	0.03695	0.02938	0.02503	0.03585	0.04525	0.06326
754.043	0.0128	0.01376	0.02261	0.02186	0.01739	0.03682	0.02916	0.02457	0.03581	0.04489	0.06309
754.525	0.0127	0.01363	0.02264	0.02186	0.01732	0.03671	0.02892	0.02457	0.03578	0.04452	0.0629
755.007	0.01264	0.01354	0.02265	0.02184	0.01725	0.03662	0.02866	0.02457	0.03576	0.04415	0.06267
755.489	0.0126	0.0135	0.02264	0.0218	0.01718	0.03656	0.0284	0.02457	0.03574	0.0438	0.06243
755.971	0.01259	0.0135	0.02259	0.02175	0.01711	0.0365	0.02814	0.02457	0.0357	0.04348	0.06216
756.453	0.01259	0.01353	0.0225	0.02168	0.01702	0.03647	0.0279	0.02411	0.03565	0.04321	0.06189
756.936	0.01261	0.01357	0.02238	0.0216	0.01692	0.03644	0.02768	0.02411	0.03558	0.04298	0.06161
757.418	0.01263	0.01363	0.02223	0.02152	0.0168	0.03642	0.02748	0.02411	0.0355	0.0428	0.06133
757.9	0.01264	0.01367	0.02206	0.02144	0.01667	0.0364	0.02733	0.02411	0.0354	0.04265	0.06106
758.382	0.01266	0.01369	0.02188	0.02137	0.01653	0.03637	0.02721	0.02411	0.03528	0.04253	0.06079
758.864	0.01266	0.01369	0.02172	0.0213	0.01637	0.03634	0.02713	0.02411	0.03516	0.04244	0.06053
759.346	0.01265	0.01365	0.02157	0.02123	0.01621	0.0363	0.02709	0.02365	0.03504	0.04236	0.06027
759.828	0.01262	0.01359	0.02145	0.02117	0.01606	0.03625	0.02707	0.02365	0.03491	0.04228	0.06002
760.311	0.01259	0.01349	0.02137	0.0211	0.01592	0.03619	0.02707	0.02365	0.03479	0.04219	0.05976
760.793	0.01255	0.01338	0.02133	0.02103	0.01581	0.03613	0.02708	0.02319	0.03466	0.0421	0.05951
761.275	0.0125	0.01325	0.02134	0.02095	0.01572	0.03605	0.02707	0.02319	0.03454	0.04199	0.05926
761.757	0.01244	0.01311	0.02138	0.02086	0.01567	0.03596	0.02705	0.02273	0.03441	0.04187	0.05901
762.239	0.01239	0.01298	0.02146	0.02076	0.01566	0.03586	0.02701	0.02273	0.03427	0.04173	0.05877
762.721	0.01233	0.01286	0.02157	0.02064	0.01568	0.03575	0.02694	0.02228	0.03413	0.04158	0.05853
763.203	0.01228	0.01276	0.02171	0.02053	0.01572	0.03561	0.02684	0.02228	0.03398	0.04143	0.0583
763.685	0.01224	0.01268	0.02187	0.02041	0.01577	0.03547	0.02672	0.02182	0.03383	0.04126	0.05808
764.168	0.01219	0.01262	0.02204	0.02031	0.01583	0.0353	0.02659	0.02182	0.03366	0.04109	0.05787
764.65	0.01214	0.0126	0.0222	0.02022	0.01588	0.03511	0.02644	0.02182	0.0335	0.04092	0.05765
765.132	0.01209	0.0126	0.02236	0.02015	0.0159	0.03491	0.02629	0.02136	0.03333	0.04075	0.05743
765.614	0.01204	0.01262	0.02249	0.0201	0.01589	0.03471	0.02615	0.02136	0.03316	0.04058	0.05722
766.096	0.01198	0.01265	0.02259	0.02007	0.01585	0.0345	0.02602	0.02136	0.033	0.04041	0.05699
766.578	0.01191	0.01269	0.02264	0.02005	0.01577	0.03432	0.02589	0.02136	0.03284	0.04023	0.05676
767.06	0.01185	0.01273	0.02263	0.02004	0.01567	0.03415	0.02578	0.02136	0.03269	0.04005	0.05651
767.542	0.01178	0.01276	0.02256	0.02002	0.01553	0.03403	0.02567	0.02136	0.03255	0.03986	0.05626
768.024	0.01172	0.01277	0.02244	0.01999	0.01539	0.03394	0.02557	0.02136	0.03242	0.03965	0.05601
768.507	0.01168	0.01278	0.02226	0.01995	0.01524	0.03389	0.02546	0.02136	0.03228	0.03944	0.05574
768.989	0.01166	0.01277	0.02204	0.01989	0.0151	0.03387	0.02534	0.02136	0.03215	0.03922	0.05547
769.471	0.01167	0.01276	0.0218	0.01981	0.01498	0.03388	0.02522	0.02136	0.03202	0.03899	0.05519
769.953	0.0117	0.01275	0.02154	0.01972	0.01487	0.03391	0.02508	0.02136	0.03189	0.03876	0.05491
770.435	0.01177	0.01275	0.0213	0.01963	0.01479	0.03393	0.02494	0.02136	0.03175	0.03853	0.05462
770.917	0.01186	0.01276	0.02107	0.01954	0.01474	0.03394	0.02479	0.02136	0.0316	0.03831	0.05432
771.399	0.01198	0.01279	0.02089	0.01945	0.01471	0.03392	0.02465	0.02136	0.03144	0.0381	0.05402
771.881	0.01211	0.01284	0.02076	0.01938	0.01469	0.03387	0.02451	0.02136	0.03128	0.03791	0.05373
772.364	0.01225	0.0129	0.02067	0.01931	0.01468	0.03378	0.02439	0.02136	0.03111	0.03774	0.05344
772.846	0.01237	0.01295	0.02064	0.01925	0.01468	0.03365	0.02429	0.02091	0.03093	0.03759	0.05317
773.328	0.01248	0.013	0.02065	0.01921	0.01468	0.0335	0.02421	0.02091	0.03074	0.03745	0.05293
773.81	0.01255	0.01303	0.02068	0.01916	0.01467	0.03333	0.02415	0.02091	0.03055	0.03732	0.05271
774.292	0.01259	0.01302	0.02073	0.01912	0.01465	0.03315	0.02411	0.02091	0.03036	0.0372	0.05252
774.774	0.01258	0.01298	0.02079	0.01908	0.01462	0.03298	0.02408	0.02045	0.03018	0.03708	0.05237
775.256	0.01254	0.0129	0.02084	0.01903	0.01458	0.03281	0.02404	0.02045	0.03	0.03695	0.05224
775.739	0.01245	0.0128	0.02087	0.01899	0.01452	0.03265	0.02399	0.02045	0.02983	0.03683	0.05212
776.221	0.01234	0.01268	0.02088	0.01895	0.01446	0.03252	0.02391	0.02045	0.02968	0.03669	0.05202
776.703	0.01221	0.01256	0.02086	0.01892	0.01439	0.03239	0.02379	0.02	0.02955	0.03653	0.05191
777.185	0.01206	0.01245	0.02083	0.01888	0.01431	0.03228	0.02364	0.02	0.02944	0.03637	0.05178
777.667	0.01193	0.01237	0.02078	0.01885	0.01422	0.03218	0.02344	0.02	0.02935	0.03618	0.05162
778.149	0.01181	0.01232	0.02073	0.01881	0.01413	0.03209	0.02321	0.02	0.02928	0.03598	0.05143
778.631	0.01171	0.01231	0.02069	0.01877	0.01404	0.032	0.02296	0.02	0.02924	0.03577	0.05121
779.113	0.01164	0.01233	0.02066	0.01872	0.01396	0.03192	0.02269	0.01954	0.0292	0.03553	0.05095
779.596	0.01161	0.01237	0.02066	0.01866	0.01387	0.03183	0.02243	0.01954	0.02918	0.03529	0.05067
780.078	0.01162	0.01244	0.02068	0.01859	0.0138	0.03175	0.02218	0.01909	0.02916	0.03504	0.05038
780.56	0.01167	0.01251	0.02074	0.01853	0.01374	0.03167	0.02196	0.01909	0.02913	0.03479	0.05008
781.042	0.01174	0.01257	0.02083	0.01846	0.0137	0.0316	0.02177	0.01863	0.02909	0.03455	0.04978
781.524	0.01184	0.01262	0.02093	0.01841	0.01368	0.03154	0.02161	0.01863	0.02904	0.03431	0.0495
782.006	0.01195	0.01266	0.02106	0.01838	0.01367	0.0315	0.02149	0.01863	0.02897	0.03409	0.04924
782.488	0.01208	0.01267	0.02118	0.01837	0.01369	0.03147	0.02141	0.01818	0.02887	0.0339	0.04899
782.97	0.01219	0.01267	0.0213	0.01839	0.01372	0.03145	0.02136	0.01818	0.02875	0.03372	0.04875
783.452	0.0123	0.01266	0.0214	0.01844	0.01377	0.03146	0.02134	0.01773	0.02862	0.03356	0.04852
783.935	0.0124	0.01265	0.02148	0.01851	0.01381	0.03147	0.02135	0.01773	0.02847	0.03343	0.0483
784.417	0.01247	0.01263	0.02153	0.01859	0.01385	0.0315	0.02138	0.01773	0.0283	0.03331	0.04809
784.899	0.01253	0.01261	0.02154	0.01867	0.01387	0.03153	0.02142	0.01773	0.02814	0.0332	0.04787
785.381	0.01256	0.01259	0.02154	0.01874	0.01387	0.03156	0.02148	0.01773	0.02797	0.0331	0.04765
785.863	0.01258	0.01257	0.02151	0.01879	0.01384	0.03158	0.02154	0.01773	0.02779	0.03301	0.04744
786.345	0.01259	0.01256	0.02147	0.01881	0.0138	0.03159	0.0216	0.01773	0.02762	0.03291	0.04723
786.827	0.01259	0.01256	0.02142	0.01879	0.01373	0.03158	0.02165	0.01773	0.02744	0.03282	0.04704
787.309	0.0126	0.01256	0.02138	0.01874	0.01365	0.03155	0.02168	0.01773	0.02726	0.03273	0.04686
787.792	0.01261	0.01257	0.02136	0.01866	0.01357	0.03149	0.0217	0.01773	0.02708	0.03264	0.04669
788.274	0.01264	0.0126	0.02134	0.01856	0.0135	0.03142	0.02169	0.01773	0.02688	0.03256	0.04655
788.756	0.01269	0.01264	0.02135	0.01843	0.01343	0.03132	0.02164	0.01773	0.02668	0.03247	0.04642
789.238	0.01276	0.0127	0.02137	0.01831	0.01338	0.03122	0.02155	0.01773	0.02647	0.03237	0.0463
789.72	0.01285	0.01279	0.0214	0.01818	0.01334	0.03111	0.02142	0.01773	0.02626	0.03227	0.04619
790.202	0.01297	0.0129	0.02144	0.01806	0.0133	0.03101	0.02125	0.01728	0.02607	0.03215	0.04607
790.684	0.0131	0.01302	0.02149	0.01796	0.01327	0.03092	0.02103	0.01728	0.02588	0.03202	0.04594
791.167	0.01325	0.01317	0.02153	0.01788	0.01323	0.03086	0.02078	0.01728	0.02572	0.03187	0.04579
791.649	0.01341	0.01332	0.02157	0.01781	0.01317	0.03082	0.02051	0.01682	0.02558	0.03169	0.04562
792.131	0.01356	0.01347	0.02159	0.01778	0.01311	0.03079	0.02022	0.01682	0.02546	0.03148	0.04542
792.613	0.0137	0.01363	0.0216	0.01776	0.01302	0.03079	0.01994	0.01682	0.02538	0.03125	0.0452
793.095	0.01383	0.01377	0.0216	0.01777	0.01293	0.03079	0.01967	0.01637	0.02532	0.03101	0.04494
793.577	0.01394	0.01389	0.02158	0.0178	0.01283	0.0308	0.01944	0.01637	0.02528	0.03076	0.04467
794.059	0.01403	0.01398	0.02154	0.01786	0.01274	0.0308	0.01925	0.01637	0.02526	0.03051	0.04438
794.541	0.0141	0.01406	0.0215	0.01793	0.01265	0.03078	0.0191	0.01637	0.02525	0.03027	0.04409
795.023	0.01416	0.0141	0.02147	0.01802	0.01259	0.03075	0.01901	0.01637	0.02524	0.03007	0.04381
795.506	0.0142	0.01413	0.02145	0.01813	0.01255	0.03069	0.01896	0.01637	0.02523	0.0299	0.04355
795.988	0.01423	0.01413	0.02145	0.01824	0.01254	0.03062	0.01894	0.01637	0.02522	0.02977	0.04331
796.47	0.01427	0.01411	0.02149	0.01835	0.01255	0.03053	0.01896	0.01592	0.02521	0.02969	0.0431
796.952	0.0143	0.01409	0.02156	0.01846	0.01258	0.03042	0.01898	0.01592	0.0252	0.02964	0.04292
797.434	0.01433	0.01406	0.02167	0.01857	0.01263	0.03032	0.01901	0.01592	0.02519	0.02963	0.04278
797.916	0.01436	0.01405	0.02182	0.01867	0.01269	0.03022	0.01902	0.01592	0.02519	0.02963	0.04267
798.398	0.01439	0.01404	0.02201	0.01876	0.01275	0.03013	0.01902	0.01547	0.0252	0.02963	0.04259
798.88	0.01442	0.01406	0.02221	0.01884	0.01282	0.03006	0.01898	0.01547	0.02522	0.02962	0.04252
799.362	0.01444	0.01409	0.02243	0.01891	0.01288	0.03002	0.01891	0.01547	0.02524	0.0296	0.04246
799.845	0.01445	0.01415	0.02265	0.01898	0.01293	0.03	0.01882	0.01502	0.02526	0.02954	0.04241
800.327	0.01446	0.01422	0.02285	0.01904	0.01297	0.03	0.01869	0.01502	0.02526	0.02944	0.04235
800.809	0.01447	0.01431	0.02303	0.01909	0.01299	0.03001	0.01854	0.01502	0.02524	0.02932	0.04229
801.291	0.01449	0.01441	0.02317	0.01912	0.013	0.03004	0.01837	0.01502	0.0252	0.02917	0.04221
801.773	0.01451	0.01451	0.02328	0.01915	0.013	0.03005	0.01819	0.01502	0.02511	0.02899	0.04213
802.255	0.01456	0.0146	0.02335	0.01916	0.01298	0.03006	0.01801	0.01502	0.025	0.02881	0.04203
802.737	0.01462	0.01468	0.02338	0.01916	0.01295	0.03005	0.01783	0.01502	0.02484	0.02863	0.04192
803.22	0.0147	0.01475	0.02338	0.01914	0.01292	0.03001	0.01767	0.01547	0.02466	0.02845	0.04181
803.702	0.0148	0.01481	0.02335	0.01912	0.01288	0.02994	0.01752	0.01547	0.02447	0.02829	0.04168
804.184	0.01491	0.01485	0.0233	0.01909	0.01283	0.02985	0.01739	0.01547	0.02426	0.02815	0.04155
804.666	0.01503	0.01489	0.02323	0.01907	0.01279	0.02974	0.0173	0.01547	0.02407	0.02802	0.04141
805.148	0.01515	0.01492	0.02315	0.01905	0.01275	0.02962	0.01723	0.01547	0.02389	0.02791	0.04126
805.63	0.01527	0.01495	0.02308	0.01905	0.0127	0.02949	0.01719	0.01547	0.02374	0.02781	0.0411
806.112	0.01538	0.01498	0.02302	0.01907	0.01266	0.02937	0.01718	0.01547	0.02361	0.02772	0.04092
806.595	0.01548	0.015	0.02297	0.01911	0.0126	0.02926	0.01718	0.01592	0.0235	0.02763	0.04071
807.077	0.01556	0.01502	0.02296	0.01917	0.01254	0.02917	0.0172	0.01592	0.02341	0.02755	0.04049
807.559	0.01564	0.01505	0.02297	0.01925	0.01246	0.02909	0.01722	0.01547	0.02333	0.02748	0.04024
808.041	0.0157	0.01506	0.02301	0.01935	0.01237	0.02902	0.01724	0.01547	0.02325	0.0274	0.03997
808.523	0.01576	0.01508	0.02308	0.01944	0.01227	0.02896	0.01724	0.01547	0.02317	0.02732	0.03969
809.005	0.01583	0.01509	0.02318	0.01953	0.01217	0.0289	0.01722	0.01547	0.02308	0.02724	0.0394
809.487	0.0159	0.0151	0.0233	0.0196	0.01206	0.02885	0.01718	0.01547	0.02298	0.02717	0.03911
809.969	0.01599	0.01512	0.02343	0.01965	0.01197	0.02879	0.01713	0.01547	0.02288	0.02709	0.03882
810.451	0.01608	0.01515	0.02356	0.01967	0.01189	0.02873	0.01704	0.01502	0.02279	0.02702	0.03855
810.934	0.0162	0.0152	0.02368	0.01966	0.01183	0.02867	0.01694	0.01502	0.0227	0.02695	0.03831
811.416	0.01632	0.01528	0.02378	0.01962	0.0118	0.02861	0.01683	0.01502	0.02262	0.02687	0.03809
811.898	0.01646	0.01537	0.02385	0.01956	0.01179	0.02856	0.0167	0.01457	0.02256	0.02679	0.0379
812.38	0.0166	0.0155	0.0239	0.01949	0.01181	0.02853	0.01657	0.01457	0.02251	0.0267	0.03774
812.862	0.01675	0.01565	0.02393	0.01942	0.01186	0.02852	0.01644	0.01457	0.02246	0.02661	0.0376
813.344	0.0169	0.01582	0.02393	0.01935	0.01193	0.02854	0.01631	0.01457	0.02242	0.0265	0.03749
813.826	0.01704	0.01601	0.02393	0.0193	0.01202	0.02857	0.01619	0.01457	0.02238	0.02637	0.03738
814.308	0.01718	0.0162	0.02393	0.01928	0.01212	0.02862	0.01607	0.01457	0.02232	0.02623	0.03728
814.79	0.01731	0.01639	0.02395	0.01929	0.01224	0.02868	0.01597	0.01457	0.02225	0.02608	0.03718
815.273	0.01744	0.01657	0.02399	0.01934	0.01236	0.02875	0.01588	0.01457	0.02216	0.02592	0.03707
815.755	0.01756	0.01673	0.02406	0.01944	0.01247	0.0288	0.0158	0.01457	0.02206	0.02575	0.03694
816.237	0.01769	0.01688	0.02416	0.01956	0.01258	0.02885	0.01573	0.01457	0.02195	0.02558	0.03681
816.719	0.01783	0.01702	0.02429	0.01972	0.01268	0.02888	0.01567	0.01502	0.02183	0.02542	0.03667
817.201	0.01798	0.01715	0.02445	0.01989	0.01277	0.02889	0.01561	0.01502	0.02171	0.02528	0.03652
817.683	0.01814	0.01727	0.02463	0.02008	0.01284	0.02889	0.01556	0.01502	0.02159	0.02515	0.03637
818.165	0.01831	0.0174	0.0248	0.02025	0.01289	0.02888	0.01552	0.01502	0.02149	0.02505	0.03623
818.648	0.0185	0.01753	0.02498	0.02042	0.01293	0.02887	0.01548	0.01547	0.02141	0.02498	0.0361
819.13	0.0187	0.01769	0.02514	0.02056	0.01297	0.02887	0.01545	0.01547	0.02136	0.02493	0.03599
819.612	0.01892	0.01786	0.02529	0.02068	0.013	0.02887	0.01544	0.01547	0.02132	0.0249	0.0359
820.094	0.01914	0.01806	0.02542	0.02078	0.01304	0.0289	0.01543	0.01547	0.02131	0.02489	0.03584
820.576	0.01936	0.01828	0.02555	0.02085	0.0131	0.02894	0.01545	0.01502	0.02132	0.02489	0.03581
821.058	0.01959	0.01852	0.02568	0.02092	0.01318	0.02899	0.01549	0.01502	0.02134	0.02489	0.0358
821.54	0.01983	0.01879	0.02583	0.021	0.01327	0.02904	0.01554	0.01502	0.02137	0.02489	0.0358
822.023	0.02008	0.01908	0.02601	0.02108	0.0134	0.0291	0.01562	0.01502	0.02141	0.02489	0.03582
822.505	0.02035	0.01939	0.02623	0.0212	0.01354	0.02914	0.01571	0.01457	0.02144	0.02488	0.03583
822.987	0.02064	0.01971	0.0265	0.02135	0.01371	0.02918	0.01582	0.01457	0.02146	0.02485	0.03584
823.469	0.02097	0.02005	0.02683	0.02154	0.01389	0.02919	0.01593	0.01457	0.02147	0.02483	0.03582
823.951	0.02134	0.0204	0.02722	0.02177	0.01408	0.02919	0.01604	0.01457	0.02147	0.0248	0.03577
824.433	0.02174	0.02077	0.02765	0.02204	0.01427	0.02917	0.01614	0.01457	0.02145	0.02478	0.03568
824.915	0.0222	0.02115	0.02813	0.02235	0.01447	0.02915	0.01623	0.01457	0.02142	0.02477	0.03557
825.397	0.02269	0.02153	0.02864	0.02268	0.01467	0.02911	0.0163	0.01457	0.02138	0.02477	0.03543
825.879	0.02323	0.02193	0.02916	0.02303	0.01487	0.02908	0.01635	0.01502	0.02134	0.02479	0.03528
826.362	0.0238	0.02234	0.02969	0.02338	0.01508	0.02906	0.01637	0.01502	0.02131	0.02484	0.03513
826.844	0.0244	0.02276	0.0302	0.02374	0.01528	0.02905	0.01638	0.01502	0.0213	0.0249	0.03501
827.326	0.02501	0.02319	0.03071	0.02411	0.01549	0.02905	0.01637	0.01547	0.0213	0.02499	0.03491
827.808	0.02565	0.02363	0.03119	0.02447	0.01569	0.02907	0.01635	0.01547	0.02133	0.02509	0.03486
828.29	0.0263	0.02408	0.03166	0.02483	0.0159	0.02911	0.01632	0.01592	0.02139	0.02521	0.03485
828.772	0.02695	0.02454	0.03212	0.0252	0.0161	0.02916	0.0163	0.01637	0.02148	0.02533	0.03489
829.254	0.0276	0.02503	0.03257	0.02557	0.01631	0.02923	0.01628	0.01637	0.02159	0.02545	0.03496
829.736	0.02825	0.02554	0.03303	0.02596	0.0165	0.0293	0.01628	0.01682	0.02173	0.02555	0.03504
830.218	0.02889	0.02607	0.03351	0.02636	0.01669	0.02938	0.0163	0.01728	0.02189	0.02564	0.03512
830.701	0.02951	0.02665	0.034	0.02678	0.01687	0.02947	0.01634	0.01773	0.02205	0.0257	0.03518
831.183	0.03011	0.02725	0.03451	0.02721	0.01705	0.02956	0.0164	0.01773	0.0222	0.02573	0.03521
831.665	0.03069	0.02789	0.03504	0.02765	0.01722	0.02966	0.01648	0.01818	0.02234	0.02573	0.03519
832.147	0.03124	0.02855	0.0356	0.0281	0.01739	0.02976	0.01657	0.01818	0.02246	0.02571	0.03512
832.629	0.03177	0.02924	0.03616	0.02854	0.01756	0.02986	0.01668	0.01863	0.02254	0.02568	0.035
833.111	0.03228	0.02994	0.03673	0.02898	0.01773	0.02996	0.01679	0.01863	0.02259	0.02564	0.03483
833.593	0.03279	0.03063	0.03729	0.0294	0.0179	0.03007	0.01691	0.01863	0.02261	0.02561	0.03462
834.076	0.0333	0.0313	0.03784	0.02981	0.01807	0.03018	0.01703	0.01863	0.02259	0.0256	0.03439
834.558	0.03381	0.03192	0.03836	0.03019	0.01824	0.03029	0.01714	0.01863	0.02255	0.02561	0.03416
835.04	0.03434	0.0325	0.03885	0.03055	0.01841	0.0304	0.01724	0.01863	0.02249	0.02565	0.03393
835.522	0.03488	0.033	0.03929	0.03087	0.01858	0.03052	0.01734	0.01909	0.02242	0.02572	0.03372
836.004	0.03542	0.03343	0.03969	0.03116	0.01874	0.03065	0.01741	0.01909	0.02236	0.0258	0.03354
836.486	0.03596	0.03378	0.04003	0.03142	0.01889	0.03078	0.01747	0.01909	0.0223	0.02589	0.03338
836.968	0.03646	0.03406	0.04033	0.03163	0.01902	0.03092	0.01749	0.01909	0.02226	0.02598	0.03326
837.45	0.03692	0.03426	0.04056	0.03179	0.01914	0.03105	0.01749	0.01909	0.02224	0.02604	0.03317
837.933	0.03731	0.0344	0.04075	0.03191	0.01923	0.03119	0.01745	0.01909	0.02225	0.02607	0.03309
838.415	0.03761	0.03449	0.04089	0.03198	0.01931	0.03132	0.01737	0.01954	0.02227	0.02605	0.03303
838.897	0.03781	0.03454	0.04097	0.03199	0.01935	0.03143	0.01726	0.01954	0.02231	0.02598	0.03296
839.379	0.0379	0.03455	0.041	0.03196	0.01937	0.03153	0.01712	0.01954	0.02235	0.02585	0.03288
839.861	0.03788	0.03454	0.04098	0.03188	0.01935	0.0316	0.01695	0.01954	0.02238	0.02567	0.03278
840.343	0.03776	0.03451	0.04091	0.03176	0.01931	0.03163	0.01675	0.01954	0.02239	0.02545	0.03265
840.825	0.03754	0.03445	0.04079	0.0316	0.01923	0.03161	0.01654	0.01954	0.02237	0.02519	0.03249
841.307	0.03724	0.03435	0.04063	0.03141	0.01913	0.03156	0.01633	0.01909	0.02231	0.02492	0.03229
841.79	0.03688	0.03422	0.04043	0.03119	0.01901	0.03145	0.01611	0.01909	0.0222	0.02463	0.03207
842.272	0.03649	0.03404	0.0402	0.03095	0.01887	0.03131	0.01591	0.01909	0.02205	0.02435	0.03183
842.754	0.03607	0.03381	0.03995	0.03069	0.01872	0.03112	0.01571	0.01863	0.02185	0.02408	0.03157
843.236	0.03564	0.03353	0.03968	0.03042	0.01857	0.03089	0.01554	0.01863	0.02163	0.02383	0.0313
843.718	0.03522	0.03319	0.03941	0.03012	0.01841	0.03065	0.01539	0.01818	0.02139	0.0236	0.03103
844.2	0.03481	0.03281	0.03914	0.02982	0.01825	0.03038	0.01526	0.01773	0.02114	0.0234	0.03077
844.682	0.03441	0.03239	0.03887	0.02951	0.01808	0.03011	0.01517	0.01773	0.02089	0.02323	0.03052
845.164	0.03404	0.03195	0.0386	0.02919	0.01792	0.02985	0.01509	0.01728	0.02067	0.02308	0.03028
845.646	0.03368	0.0315	0.03834	0.02886	0.01776	0.02959	0.01504	0.01728	0.02047	0.02296	0.03006
846.129	0.03334	0.03105	0.03808	0.02855	0.01759	0.02935	0.01501	0.01728	0.0203	0.02285	0.02986
846.611	0.03302	0.03062	0.03783	0.02823	0.01742	0.02913	0.01499	0.01682	0.02017	0.02276	0.02968
847.093	0.03271	0.03023	0.03757	0.02793	0.01724	0.02892	0.01497	0.01682	0.02006	0.02267	0.02952
847.575	0.03243	0.02989	0.0373	0.02765	0.01707	0.02874	0.01495	0.01682	0.01998	0.02259	0.02937
848.057	0.03216	0.0296	0.03704	0.02738	0.0169	0.02858	0.01493	0.01682	0.01992	0.02251	0.02925
848.539	0.03192	0.02936	0.03677	0.02712	0.01674	0.02844	0.01489	0.01682	0.01986	0.02242	0.02915
849.021	0.0317	0.02918	0.03651	0.02688	0.0166	0.02831	0.01483	0.01637	0.01981	0.02232	0.02909
849.504	0.0315	0.02904	0.03626	0.02666	0.01648	0.02821	0.01475	0.01637	0.01977	0.02223	0.02905
849.986	0.03134	0.02894	0.03602	0.02646	0.0164	0.02813	0.01467	0.01637	0.01971	0.02213	0.02904
850.468	0.03121	0.02888	0.03581	0.02627	0.01635	0.02806	0.01457	0.01637	0.01966	0.02204	0.02906
850.95	0.03112	0.02884	0.03563	0.02611	0.01633	0.02801	0.01446	0.01637	0.01961	0.02195	0.0291
851.432	0.03106	0.02882	0.03548	0.02598	0.01635	0.02797	0.01436	0.01637	0.01956	0.02189	0.02917
851.914	0.03106	0.02881	0.03537	0.02589	0.01638	0.02795	0.01426	0.01637	0.01953	0.02184	0.02925
852.396	0.03109	0.02881	0.0353	0.02586	0.01644	0.02795	0.01417	0.01637	0.01951	0.02181	0.02934
852.878	0.03118	0.02883	0.03528	0.02587	0.0165	0.02795	0.01409	0.01637	0.01951	0.0218	0.02942
853.361	0.03131	0.02886	0.03532	0.02596	0.01656	0.02796	0.01402	0.01637	0.01953	0.02181	0.02949
853.843	0.03149	0.02893	0.0354	0.0261	0.01662	0.02799	0.01397	0.01637	0.01958	0.02184	0.02954
854.325	0.03172	0.02903	0.03555	0.02631	0.01667	0.02802	0.01393	0.01637	0.01964	0.02188	0.02957
854.807	0.03199	0.02917	0.03574	0.02658	0.01671	0.02805	0.01391	0.01637	0.01972	0.02193	0.02958
855.289	0.0323	0.02937	0.03599	0.0269	0.01676	0.0281	0.01391	0.01637	0.01981	0.02199	0.02957
855.771	0.03264	0.02961	0.03629	0.02724	0.01681	0.02815	0.01393	0.01682	0.0199	0.02205	0.02954
856.253	0.03301	0.02992	0.03662	0.02761	0.01688	0.02821	0.01397	0.01682	0.01998	0.02211	0.02949
856.735	0.0334	0.03029	0.03699	0.02799	0.01698	0.02827	0.01404	0.01682	0.02006	0.02219	0.02944
857.217	0.03381	0.03071	0.03738	0.02836	0.0171	0.02835	0.01413	0.01682	0.02012	0.02227	0.02938
857.7	0.03424	0.03118	0.0378	0.02872	0.01725	0.02843	0.01425	0.01682	0.02018	0.02237	0.02932
858.182	0.03468	0.03171	0.03822	0.02908	0.01744	0.02852	0.01438	0.01728	0.02023	0.0225	0.02927
858.664	0.03513	0.03228	0.03867	0.02942	0.01764	0.02862	0.01453	0.01728	0.02029	0.02265	0.02924
859.146	0.03562	0.03289	0.03912	0.02977	0.01787	0.02874	0.01468	0.01773	0.02037	0.02282	0.02921
859.628	0.03613	0.03354	0.0396	0.03013	0.01811	0.02888	0.01483	0.01773	0.02048	0.02303	0.02921
860.11	0.03669	0.03423	0.04011	0.03051	0.01836	0.02904	0.01498	0.01818	0.02062	0.02327	0.02923
860.592	0.03731	0.03496	0.04066	0.03091	0.01862	0.02923	0.0151	0.01818	0.02079	0.02353	0.02928
861.074	0.03798	0.03573	0.04127	0.03136	0.0189	0.02945	0.01522	0.01863	0.021	0.02381	0.02935
861.557	0.03872	0.03654	0.04193	0.03186	0.0192	0.02969	0.01532	0.01863	0.02123	0.0241	0.02944
862.039	0.03953	0.03739	0.04267	0.03241	0.01952	0.02997	0.01541	0.01909	0.02149	0.02439	0.02955
862.521	0.04041	0.03829	0.0435	0.03301	0.01988	0.03027	0.01551	0.01954	0.02176	0.02468	0.02968
863.003	0.04138	0.03925	0.04441	0.03366	0.02028	0.03059	0.01563	0.01954	0.02204	0.02496	0.02983
863.485	0.04241	0.04028	0.04541	0.03436	0.02072	0.03094	0.01578	0.02	0.02232	0.02524	0.02998
863.967	0.04353	0.04139	0.0465	0.03512	0.02122	0.03131	0.01597	0.02045	0.0226	0.02551	0.03015
864.449	0.04471	0.04259	0.04767	0.03592	0.02177	0.03171	0.01621	0.02091	0.02288	0.02577	0.03032
864.932	0.04597	0.04388	0.04892	0.03677	0.02237	0.03212	0.01651	0.02136	0.02317	0.02602	0.03051
865.414	0.04731	0.04525	0.05023	0.03766	0.02302	0.03257	0.01688	0.02182	0.02347	0.02628	0.03073
865.896	0.04872	0.04672	0.0516	0.0386	0.02371	0.03305	0.0173	0.02228	0.0238	0.02654	0.03096
866.378	0.0502	0.04828	0.05302	0.03959	0.02444	0.03356	0.01777	0.02273	0.02416	0.02681	0.03122
866.86	0.05176	0.0499	0.05449	0.04064	0.02521	0.0341	0.01828	0.02365	0.02456	0.02711	0.03151
867.342	0.05339	0.05158	0.05599	0.04173	0.02601	0.03469	0.01882	0.02411	0.025	0.02743	0.03183
867.824	0.05509	0.05331	0.05752	0.04287	0.02683	0.0353	0.01936	0.02503	0.02547	0.02779	0.03218
868.306	0.05685	0.05506	0.05908	0.04406	0.02768	0.03594	0.0199	0.02595	0.02598	0.02819	0.03255
868.788	0.05866	0.05682	0.06067	0.04529	0.02853	0.03659	0.02043	0.02687	0.02651	0.02863	0.03294
869.271	0.0605	0.05858	0.06228	0.04655	0.02938	0.03725	0.02093	0.0278	0.02706	0.02913	0.03334
869.753	0.06234	0.06032	0.06389	0.04782	0.03022	0.0379	0.02141	0.02872	0.02761	0.02966	0.03375
870.235	0.06417	0.06203	0.06551	0.04909	0.03103	0.03852	0.02186	0.02919	0.02816	0.03025	0.03415
870.717	0.06597	0.0637	0.06712	0.05036	0.0318	0.03912	0.02228	0.03012	0.0287	0.03086	0.03455
871.199	0.06771	0.06533	0.0687	0.05159	0.03252	0.03969	0.02267	0.03105	0.02922	0.03151	0.03494
871.681	0.06936	0.06689	0.07023	0.05278	0.03319	0.04022	0.02305	0.03198	0.02973	0.03217	0.03532
872.163	0.07092	0.06838	0.07169	0.05392	0.03379	0.04072	0.02342	0.03245	0.03021	0.03284	0.03569
872.645	0.07237	0.06977	0.07307	0.055	0.03435	0.04119	0.02379	0.03339	0.03068	0.03349	0.03605
873.128	0.0737	0.07106	0.07435	0.056	0.03486	0.04163	0.02415	0.03386	0.03112	0.03412	0.03641
873.61	0.0749	0.07223	0.0755	0.05693	0.03532	0.04205	0.02452	0.0348	0.03154	0.03473	0.03676
874.092	0.07597	0.07326	0.07651	0.05777	0.03576	0.04244	0.0249	0.03527	0.03193	0.0353	0.03711
874.574	0.07691	0.07415	0.07737	0.05852	0.03619	0.04281	0.02528	0.03574	0.03231	0.03583	0.03746
875.056	0.0777	0.07489	0.07808	0.05919	0.03659	0.04314	0.02567	0.03621	0.03266	0.03633	0.03783
875.538	0.07836	0.07548	0.07863	0.05976	0.03699	0.04344	0.02606	0.03668	0.03299	0.0368	0.03821
876.02	0.07888	0.07592	0.07904	0.06023	0.03739	0.0437	0.02644	0.03716	0.03331	0.03725	0.03862
876.503	0.07926	0.07621	0.07931	0.06061	0.03777	0.04391	0.02681	0.03763	0.03361	0.0377	0.03907
876.985	0.07951	0.07637	0.07947	0.06091	0.03814	0.04407	0.02718	0.0381	0.03392	0.03815	0.03958
877.467	0.07964	0.07642	0.07953	0.06111	0.03849	0.04419	0.02753	0.0381	0.03423	0.03861	0.04016
877.949	0.07966	0.07636	0.07954	0.06124	0.03882	0.04428	0.02787	0.03858	0.03455	0.0391	0.0408
878.431	0.07959	0.07623	0.0795	0.06131	0.03912	0.04434	0.0282	0.03905	0.03489	0.03962	0.04152
878.913	0.07943	0.07604	0.07945	0.06132	0.03939	0.04439	0.02852	0.03905	0.03526	0.04016	0.04231
879.395	0.07922	0.07581	0.07939	0.0613	0.03964	0.04445	0.02885	0.03953	0.03566	0.04074	0.04317
879.877	0.07898	0.07556	0.07936	0.06126	0.03987	0.04452	0.02919	0.03953	0.03611	0.04135	0.04409
880.36	0.07872	0.07532	0.07934	0.06122	0.04008	0.04463	0.02955	0.04001	0.0366	0.04199	0.04507
880.842	0.07846	0.07509	0.07934	0.0612	0.0403	0.04477	0.02993	0.04048	0.03715	0.04266	0.04609
881.324	0.07823	0.0749	0.07937	0.06121	0.04053	0.04497	0.03035	0.04096	0.03774	0.04337	0.04714
881.806	0.07804	0.07476	0.07942	0.06126	0.04078	0.04523	0.03082	0.04144	0.03839	0.04411	0.04824
882.288	0.07791	0.07467	0.0795	0.06137	0.04106	0.04555	0.03133	0.04191	0.03909	0.0449	0.04937
882.77	0.07785	0.07467	0.07962	0.06154	0.04138	0.04592	0.0319	0.04239	0.03985	0.04575	0.05055
883.252	0.07787	0.07474	0.07977	0.06177	0.04174	0.04636	0.03253	0.04335	0.04066	0.04666	0.05179
883.734	0.07798	0.07491	0.07997	0.06208	0.04214	0.04684	0.03323	0.04383	0.04153	0.04765	0.0531
884.216	0.0782	0.07519	0.08024	0.06245	0.04258	0.04737	0.03398	0.04431	0.04245	0.04872	0.0545
884.699	0.07855	0.07557	0.08059	0.06289	0.04307	0.04795	0.0348	0.04528	0.04343	0.04989	0.056
885.181	0.07903	0.07608	0.08105	0.06341	0.04359	0.04858	0.03567	0.04624	0.04448	0.05116	0.05761
885.663	0.07965	0.07672	0.08161	0.064	0.04415	0.04924	0.03661	0.04672	0.04558	0.05253	0.05934
886.145	0.08043	0.0775	0.0823	0.06468	0.04475	0.04996	0.03761	0.04769	0.04675	0.054	0.06119
886.627	0.08138	0.07843	0.08313	0.06545	0.0454	0.05072	0.03866	0.04866	0.048	0.05558	0.06316
887.109	0.0825	0.07951	0.0841	0.06632	0.0461	0.05152	0.03978	0.04964	0.04932	0.05726	0.06524
887.591	0.08379	0.08075	0.08523	0.0673	0.04686	0.05239	0.04095	0.0511	0.05071	0.05903	0.06742
888.073	0.08526	0.08217	0.08654	0.0684	0.0477	0.0533	0.04218	0.05257	0.05219	0.06089	0.06969
888.556	0.0869	0.08376	0.08802	0.06962	0.04861	0.05426	0.04346	0.05355	0.05374	0.06283	0.07203
889.038	0.08872	0.08553	0.08969	0.07097	0.04962	0.05528	0.0448	0.05502	0.05535	0.06483	0.07441
889.52	0.09071	0.0875	0.09156	0.07246	0.05073	0.05635	0.04618	0.057	0.05702	0.06687	0.0768
890.002	0.09288	0.08965	0.09363	0.07409	0.05194	0.05746	0.0476	0.05849	0.05874	0.06895	0.07919
890.484	0.09522	0.09199	0.09591	0.07587	0.05325	0.05861	0.04904	0.06048	0.06048	0.07102	0.08154
890.966	0.09773	0.09452	0.09839	0.07779	0.05466	0.05979	0.0505	0.06248	0.06222	0.07307	0.08381
891.448	0.10041	0.09721	0.10106	0.07984	0.05615	0.061	0.05196	0.06399	0.06394	0.07506	0.08597
891.931	0.10325	0.10007	0.10389	0.08202	0.05772	0.06224	0.05339	0.06601	0.06563	0.07698	0.08798
892.413	0.10623	0.10307	0.10685	0.08431	0.05933	0.06349	0.05479	0.06803	0.06725	0.07878	0.08982
892.895	0.10934	0.10618	0.10991	0.08668	0.06096	0.06474	0.05613	0.07007	0.06879	0.08045	0.09145
893.377	0.11253	0.10937	0.11302	0.08911	0.0626	0.06599	0.0574	0.0716	0.07023	0.08197	0.09284
893.859	0.11579	0.11261	0.11612	0.09156	0.06422	0.06723	0.0586	0.07314	0.07154	0.08332	0.09397
894.341	0.11906	0.11586	0.11919	0.09399	0.06579	0.06843	0.05969	0.0752	0.0727	0.08448	0.09483
894.823	0.12229	0.11907	0.12216	0.09637	0.06728	0.06959	0.06067	0.07624	0.0737	0.08545	0.0954
895.305	0.12544	0.12219	0.125	0.09864	0.06869	0.07068	0.06153	0.07779	0.07452	0.08623	0.09568
895.788	0.12846	0.12517	0.12768	0.10078	0.06999	0.07169	0.06225	0.07883	0.07516	0.08681	0.09568
896.27	0.13129	0.12797	0.13016	0.10274	0.07117	0.0726	0.06283	0.0804	0.07559	0.08719	0.0954
896.752	0.13389	0.13053	0.13243	0.1045	0.07222	0.07339	0.06325	0.08092	0.07583	0.08739	0.09487
897.234	0.13623	0.13282	0.13445	0.10604	0.07313	0.07404	0.0635	0.08197	0.07587	0.0874	0.0941
897.716	0.13826	0.13481	0.13622	0.10734	0.0739	0.07455	0.0636	0.08249	0.07573	0.08724	0.09314
898.198	0.13996	0.13647	0.13773	0.10841	0.07451	0.07491	0.06353	0.08302	0.07541	0.0869	0.092
898.68	0.14132	0.13778	0.13895	0.10923	0.07499	0.0751	0.0633	0.08355	0.07494	0.0864	0.09072
899.162	0.14233	0.13874	0.13989	0.10983	0.07532	0.07514	0.06293	0.08355	0.07433	0.08575	0.08933
899.644	0.14298	0.13935	0.14054	0.1102	0.07551	0.07503	0.06243	0.08355	0.07361	0.08497	0.08787
900.127	0.14328	0.13963	0.14089	0.11037	0.07557	0.07477	0.06182	0.08302	0.0728	0.08405	0.08634
900.609	0.14325	0.13958	0.14094	0.11034	0.0755	0.07438	0.06111	0.08249	0.07191	0.08302	0.08478
901.091	0.14288	0.13923	0.1407	0.11014	0.07532	0.07387	0.06033	0.08197	0.07095	0.08189	0.08319
901.573	0.14222	0.1386	0.14019	0.10978	0.07504	0.07326	0.05949	0.08145	0.06994	0.08068	0.08159
902.055	0.14127	0.13773	0.13942	0.10927	0.07465	0.07256	0.0586	0.0804	0.06889	0.07941	0.07999
902.537	0.14007	0.13663	0.13842	0.10862	0.07417	0.07181	0.05768	0.07935	0.0678	0.07809	0.07837
903.019	0.13864	0.13534	0.13721	0.10786	0.0736	0.071	0.05672	0.07831	0.06669	0.07674	0.07676
903.501	0.13702	0.13388	0.13583	0.10698	0.07296	0.07018	0.05573	0.07727	0.06555	0.07536	0.07514
903.984	0.13523	0.13228	0.13432	0.106	0.07223	0.06933	0.05472	0.07624	0.06439	0.07399	0.07353
904.466	0.1333	0.13055	0.13269	0.10492	0.07143	0.06847	0.0537	0.0752	0.06321	0.07262	0.07194
904.948	0.13127	0.12872	0.13099	0.10375	0.07057	0.06761	0.05265	0.07366	0.06203	0.07125	0.07035
905.43	0.12916	0.12681	0.12923	0.1025	0.06966	0.06673	0.0516	0.07263	0.06085	0.0699	0.0688
905.912	0.127	0.12483	0.12744	0.10119	0.0687	0.06584	0.05054	0.0716	0.05968	0.06855	0.06727
906.394	0.12481	0.1228	0.12563	0.09981	0.0677	0.06493	0.04949	0.07007	0.05852	0.06722	0.06578
906.876	0.12261	0.12073	0.12381	0.09839	0.06668	0.06399	0.04847	0.06905	0.05737	0.06589	0.06433
907.359	0.12042	0.11864	0.12198	0.09694	0.06564	0.06302	0.04747	0.06803	0.05623	0.06457	0.06293
907.841	0.11827	0.11655	0.12016	0.09547	0.06461	0.06202	0.04652	0.06651	0.05511	0.06325	0.06157
908.323	0.11615	0.11447	0.11833	0.094	0.06358	0.061	0.04561	0.0655	0.05402	0.06194	0.06025
908.805	0.11408	0.11242	0.11652	0.09255	0.06256	0.05997	0.04475	0.06449	0.05294	0.06064	0.05898
909.287	0.11206	0.11042	0.11472	0.09112	0.06157	0.05894	0.04395	0.06298	0.05189	0.05936	0.05774
909.769	0.11011	0.10847	0.11294	0.08973	0.0606	0.05793	0.04319	0.06198	0.05087	0.05811	0.05655
910.251	0.10821	0.10661	0.11119	0.0884	0.05965	0.05695	0.04247	0.06098	0.04988	0.05689	0.05541
910.733	0.10638	0.10483	0.10948	0.08711	0.05873	0.05602	0.04177	0.05998	0.04892	0.05572	0.05431
911.216	0.10462	0.10315	0.10782	0.08589	0.05784	0.05516	0.04109	0.05899	0.048	0.05461	0.05326
911.698	0.10294	0.10158	0.10623	0.08472	0.05697	0.05436	0.04042	0.0575	0.04713	0.05355	0.05227
912.18	0.10134	0.1001	0.10471	0.08362	0.05613	0.05362	0.03975	0.05651	0.04631	0.05256	0.05133
912.662	0.09982	0.09873	0.10328	0.08258	0.05532	0.05296	0.03908	0.05601	0.04554	0.05164	0.05046
913.144	0.0984	0.09744	0.10193	0.08159	0.05454	0.05235	0.03842	0.05502	0.04484	0.05078	0.04965
913.626	0.09708	0.09624	0.10068	0.08065	0.0538	0.05181	0.03776	0.05404	0.0442	0.04999	0.04891
914.108	0.09585	0.09512	0.09953	0.07977	0.05309	0.0513	0.03713	0.05306	0.04362	0.04926	0.04823
914.59	0.09473	0.09405	0.09847	0.07892	0.05243	0.05084	0.03652	0.05257	0.04309	0.0486	0.04762
915.072	0.0937	0.09305	0.0975	0.0781	0.05181	0.05042	0.03596	0.05159	0.04262	0.048	0.04707
915.555	0.09277	0.09209	0.0966	0.07731	0.05124	0.05003	0.03544	0.0511	0.04219	0.04746	0.04657
916.037	0.09192	0.09117	0.09577	0.07653	0.0507	0.04966	0.03497	0.05061	0.0418	0.04698	0.04614
916.519	0.09114	0.0903	0.09499	0.07576	0.05021	0.04932	0.03455	0.05012	0.04143	0.04655	0.04576
917.001	0.09042	0.08946	0.09424	0.075	0.04975	0.04901	0.03418	0.04964	0.04109	0.04619	0.04543
917.483	0.08974	0.08864	0.0935	0.07425	0.04931	0.04871	0.03385	0.04915	0.04077	0.04587	0.04516
917.965	0.08909	0.08784	0.09277	0.0735	0.0489	0.04844	0.03355	0.04866	0.04048	0.0456	0.04494
918.447	0.08844	0.08706	0.09203	0.07277	0.0485	0.04817	0.03329	0.04818	0.0402	0.04537	0.04476
918.929	0.08778	0.08628	0.09126	0.07206	0.04811	0.0479	0.03304	0.04818	0.03995	0.04517	0.04464
919.412	0.08711	0.08549	0.09048	0.07138	0.04773	0.04763	0.03281	0.04769	0.03973	0.04499	0.04456
919.894	0.08641	0.0847	0.08966	0.07074	0.04734	0.04735	0.0326	0.04721	0.03954	0.04483	0.04452
920.376	0.08568	0.08389	0.08882	0.07013	0.04696	0.04706	0.03239	0.04672	0.03938	0.04468	0.04453
920.858	0.08492	0.08307	0.08797	0.06956	0.04659	0.04676	0.0322	0.04672	0.03925	0.04454	0.04459
921.34	0.08411	0.08222	0.0871	0.06902	0.04621	0.04644	0.03202	0.04624	0.03914	0.04439	0.04469
921.822	0.08328	0.08136	0.08623	0.0685	0.04585	0.04611	0.03185	0.04576	0.03905	0.04424	0.04482
922.304	0.08241	0.08047	0.08537	0.06798	0.04548	0.04578	0.03169	0.04528	0.03897	0.04408	0.04499
922.786	0.08151	0.07957	0.08452	0.06746	0.04512	0.04545	0.03153	0.04479	0.03889	0.04392	0.04518
923.269	0.08059	0.07867	0.08368	0.06691	0.04476	0.04514	0.03138	0.04479	0.0388	0.04374	0.04539
923.751	0.07966	0.07775	0.08286	0.06633	0.0444	0.04485	0.03124	0.04431	0.0387	0.04356	0.0456
924.233	0.0787	0.07683	0.08206	0.06571	0.04403	0.04458	0.03109	0.04383	0.03857	0.04337	0.0458
924.715	0.07774	0.0759	0.08126	0.06504	0.04365	0.04433	0.03094	0.04335	0.03843	0.04317	0.04599
925.197	0.07677	0.07498	0.08048	0.06434	0.04326	0.04411	0.03079	0.04287	0.03828	0.04297	0.04616
925.679	0.07581	0.07406	0.07969	0.0636	0.04286	0.0439	0.03063	0.04287	0.03811	0.04278	0.04631
926.161	0.07485	0.07314	0.0789	0.06285	0.04246	0.04371	0.03048	0.04239	0.03793	0.0426	0.04643
926.643	0.0739	0.07223	0.07811	0.0621	0.04206	0.04352	0.03033	0.04191	0.03775	0.04243	0.04653
927.125	0.07298	0.07133	0.07731	0.06137	0.04166	0.04334	0.03019	0.04144	0.03757	0.04229	0.04662
927.608	0.0721	0.07045	0.0765	0.06067	0.04127	0.04314	0.03005	0.04144	0.03739	0.04218	0.0467
928.09	0.07125	0.06958	0.07569	0.06001	0.04088	0.04293	0.02993	0.04096	0.03721	0.0421	0.04678
928.572	0.07045	0.06875	0.07489	0.05941	0.0405	0.0427	0.02981	0.04096	0.03704	0.04205	0.04687
929.054	0.06971	0.06795	0.07409	0.05886	0.04014	0.04246	0.0297	0.04048	0.03686	0.04203	0.04698
929.536	0.06903	0.06719	0.07333	0.05837	0.03979	0.0422	0.0296	0.04001	0.03669	0.04203	0.04711
930.018	0.06839	0.06646	0.07259	0.05793	0.03945	0.04195	0.02949	0.04001	0.03653	0.04205	0.04725
930.5	0.06782	0.06578	0.07191	0.05754	0.03912	0.04169	0.02938	0.04001	0.03637	0.04207	0.04742
930.983	0.06729	0.06514	0.07128	0.05717	0.03881	0.04144	0.02927	0.03953	0.03622	0.0421	0.04759
931.465	0.0668	0.06454	0.07071	0.05683	0.03851	0.04121	0.02915	0.03953	0.03609	0.04212	0.04778
931.947	0.06634	0.06398	0.0702	0.05651	0.03824	0.041	0.02902	0.03905	0.03597	0.04213	0.04797
932.429	0.06591	0.06345	0.06976	0.0562	0.03798	0.04082	0.0289	0.03905	0.03586	0.04213	0.04816
932.911	0.06551	0.06297	0.06938	0.05589	0.03776	0.04067	0.02877	0.03858	0.03578	0.04213	0.04835
933.393	0.06514	0.06253	0.06905	0.0556	0.03757	0.04055	0.02865	0.03858	0.03573	0.04213	0.04853
933.875	0.0648	0.06213	0.06878	0.05532	0.0374	0.04045	0.02855	0.03858	0.0357	0.04213	0.04872
934.357	0.06449	0.06178	0.06854	0.05506	0.03727	0.04038	0.02846	0.0381	0.03569	0.04214	0.04891
934.84	0.06422	0.06149	0.06835	0.05484	0.03718	0.04033	0.02839	0.0381	0.03572	0.04216	0.0491
935.322	0.064	0.06127	0.0682	0.05465	0.03711	0.0403	0.02836	0.0381	0.03577	0.04221	0.04929
935.804	0.06384	0.06111	0.06808	0.05451	0.03708	0.04027	0.02835	0.03763	0.03585	0.04227	0.0495
936.286	0.06375	0.06103	0.068	0.05443	0.03708	0.04025	0.02838	0.03763	0.03595	0.04235	0.04972
936.768	0.06373	0.06104	0.06796	0.05442	0.03712	0.04024	0.02843	0.03763	0.03608	0.04245	0.04995
937.25	0.06379	0.06112	0.06797	0.05446	0.03719	0.04023	0.02853	0.0381	0.03624	0.04257	0.0502
937.732	0.06392	0.06129	0.06803	0.05458	0.0373	0.04024	0.02865	0.0381	0.03642	0.04271	0.05048
938.214	0.06414	0.06154	0.06815	0.05475	0.03745	0.04026	0.02881	0.0381	0.03663	0.04287	0.05078
938.697	0.06443	0.06186	0.06835	0.05498	0.03763	0.04031	0.029	0.03858	0.03686	0.04304	0.05111
939.179	0.0648	0.06226	0.06861	0.05526	0.03786	0.04037	0.02922	0.03905	0.03711	0.04323	0.05147
939.661	0.06525	0.06273	0.06896	0.05558	0.03811	0.04047	0.02947	0.03905	0.03738	0.04344	0.05187
940.143	0.06576	0.06326	0.06938	0.05594	0.0384	0.0406	0.02974	0.03953	0.03767	0.04369	0.05232
940.625	0.06634	0.06386	0.06987	0.05634	0.03871	0.04075	0.03005	0.04001	0.03798	0.04396	0.05281
941.107	0.06698	0.06451	0.07045	0.05677	0.03905	0.04094	0.03037	0.04001	0.0383	0.04427	0.05333
941.589	0.06769	0.06523	0.07109	0.05723	0.0394	0.04116	0.03073	0.04048	0.03863	0.04462	0.0539
942.071	0.06846	0.066	0.0718	0.05772	0.03977	0.04141	0.0311	0.04096	0.03898	0.04501	0.05451
942.554	0.06928	0.06683	0.07257	0.05824	0.04015	0.04169	0.0315	0.04144	0.03934	0.04543	0.05515
943.036	0.07016	0.0677	0.07339	0.0588	0.04055	0.04199	0.03191	0.04191	0.03971	0.04589	0.05582
943.518	0.07109	0.06861	0.07426	0.0594	0.04095	0.04232	0.03233	0.04191	0.04011	0.04639	0.05652
944	0.07207	0.06956	0.07516	0.06003	0.04137	0.04268	0.03276	0.04239	0.04053	0.04692	0.05726
944.482	0.07308	0.07055	0.0761	0.06069	0.04179	0.04307	0.0332	0.04287	0.04099	0.04749	0.05804
944.964	0.07412	0.07155	0.07706	0.06137	0.04222	0.04348	0.03364	0.04383	0.04148	0.0481	0.05885
945.446	0.07518	0.07257	0.07804	0.06207	0.04266	0.04392	0.03408	0.04431	0.04201	0.04873	0.05971
945.928	0.07624	0.0736	0.07903	0.06278	0.0431	0.04438	0.03452	0.04479	0.04258	0.04941	0.06062
946.411	0.0773	0.07463	0.08002	0.06347	0.04356	0.04486	0.03495	0.04576	0.04319	0.05012	0.06158
946.893	0.07833	0.07565	0.081	0.06415	0.04402	0.04535	0.03539	0.04624	0.04382	0.05086	0.0626
947.375	0.07933	0.07665	0.08197	0.06481	0.04448	0.04584	0.03584	0.04672	0.04448	0.05163	0.06366
947.857	0.08029	0.07762	0.08291	0.06543	0.04495	0.04633	0.0363	0.04769	0.04516	0.05244	0.06478
948.339	0.08119	0.07856	0.08381	0.06601	0.04542	0.04681	0.03677	0.04818	0.04585	0.05327	0.06593
948.821	0.08202	0.07944	0.08466	0.06655	0.04588	0.04727	0.03725	0.04915	0.04653	0.05412	0.06712
949.303	0.08279	0.08026	0.08545	0.06706	0.04633	0.04771	0.03776	0.04964	0.04721	0.05498	0.06834
949.785	0.08348	0.08101	0.08616	0.06752	0.04677	0.04812	0.03828	0.05061	0.04788	0.05584	0.06959
950.268	0.08409	0.08168	0.08677	0.06796	0.0472	0.0485	0.03882	0.0511	0.04854	0.05671	0.07086
950.75	0.08462	0.08225	0.08729	0.06836	0.04761	0.04886	0.03938	0.05159	0.04919	0.05757	0.07216
951.232	0.08507	0.08273	0.0877	0.06872	0.04799	0.04919	0.03994	0.05208	0.04983	0.05842	0.07349
951.714	0.08542	0.0831	0.08799	0.06906	0.04834	0.04951	0.04051	0.05257	0.05045	0.05927	0.07486
952.196	0.08569	0.08337	0.08816	0.06935	0.04867	0.0498	0.04109	0.05306	0.05107	0.0601	0.07629
952.678	0.08586	0.08352	0.0882	0.06961	0.04896	0.05009	0.04165	0.05355	0.05169	0.06094	0.07777
953.16	0.08593	0.08356	0.08812	0.06981	0.04922	0.05036	0.04221	0.05355	0.05231	0.06178	0.07932
953.643	0.0859	0.08349	0.08792	0.06995	0.04944	0.05063	0.04276	0.05404	0.05293	0.06263	0.08093
954.125	0.08577	0.08332	0.08762	0.07002	0.04963	0.05089	0.04331	0.05453	0.05356	0.06349	0.08262
954.607	0.08555	0.08304	0.08722	0.07002	0.04978	0.05114	0.04385	0.05453	0.05419	0.06438	0.08436
955.089	0.08523	0.08266	0.08675	0.06994	0.04989	0.05139	0.04439	0.05502	0.05484	0.0653	0.08617
955.571	0.08482	0.0822	0.08622	0.06978	0.04997	0.05164	0.04495	0.05552	0.0555	0.06625	0.08802
956.053	0.08432	0.08165	0.08565	0.06956	0.05002	0.05188	0.04552	0.05552	0.05617	0.06724	0.0899
956.535	0.08376	0.08104	0.08505	0.06927	0.05004	0.05212	0.0461	0.05601	0.05686	0.06826	0.09182
957.017	0.08312	0.08036	0.08444	0.06894	0.05004	0.05235	0.04671	0.05651	0.05758	0.06931	0.09376
957.5	0.08244	0.07963	0.08384	0.06859	0.05004	0.05258	0.04734	0.057	0.05831	0.07039	0.09572
957.982	0.08171	0.07887	0.08326	0.06822	0.05003	0.0528	0.048	0.057	0.05908	0.07149	0.0977
958.464	0.08097	0.07809	0.08271	0.06787	0.05002	0.05301	0.04866	0.0575	0.05987	0.07261	0.0997
958.946	0.08022	0.07729	0.08219	0.06755	0.05003	0.05322	0.04934	0.05799	0.06069	0.07375	0.10172
959.428	0.07948	0.0765	0.08172	0.06726	0.05005	0.05342	0.05003	0.05849	0.06154	0.0749	0.10376
959.91	0.07878	0.07573	0.08131	0.06703	0.05011	0.05363	0.05071	0.05948	0.06243	0.07607	0.10581
960.392	0.07812	0.07499	0.08095	0.06685	0.0502	0.05385	0.0514	0.05998	0.06333	0.07724	0.10788
960.874	0.07754	0.07431	0.08067	0.06674	0.05033	0.05407	0.05208	0.06048	0.06427	0.07842	0.10995
961.356	0.07704	0.07371	0.08046	0.0667	0.05051	0.05432	0.05276	0.06098	0.06523	0.07962	0.11203
961.839	0.07664	0.0732	0.08034	0.06674	0.05073	0.05459	0.05345	0.06148	0.06621	0.08084	0.11408
962.321	0.07636	0.0728	0.08031	0.06687	0.05102	0.05489	0.05416	0.06248	0.0672	0.08208	0.11612
962.803	0.07621	0.07254	0.08039	0.06708	0.05136	0.05523	0.05489	0.06298	0.06821	0.08334	0.11813
963.285	0.0762	0.07244	0.08058	0.06739	0.05177	0.05562	0.05564	0.06349	0.06923	0.08464	0.1201
963.767	0.07633	0.07251	0.08089	0.0678	0.05226	0.05606	0.05643	0.06449	0.07026	0.08597	0.12202
964.249	0.07663	0.07277	0.08133	0.06832	0.05282	0.05654	0.05726	0.0655	0.0713	0.08734	0.12391
964.731	0.07708	0.07323	0.08189	0.06897	0.05346	0.05709	0.05813	0.06601	0.07236	0.08874	0.12575
965.213	0.07769	0.07388	0.08259	0.06973	0.05418	0.05769	0.05904	0.06702	0.07343	0.09018	0.12754
965.696	0.07846	0.07473	0.08342	0.07061	0.05497	0.05835	0.05998	0.06854	0.07452	0.09164	0.12929
966.178	0.07939	0.07577	0.0844	0.07161	0.05585	0.05907	0.06097	0.06956	0.07563	0.09314	0.131
966.66	0.08047	0.07698	0.08551	0.07273	0.05679	0.05985	0.06198	0.07058	0.07675	0.09466	0.13268
967.142	0.08169	0.07835	0.08677	0.07396	0.05781	0.06069	0.06303	0.07212	0.07788	0.09619	0.13432
967.624	0.08304	0.07987	0.08818	0.07529	0.05889	0.06157	0.0641	0.07366	0.07903	0.09772	0.13592
968.106	0.08452	0.08151	0.08973	0.07672	0.06003	0.06251	0.0652	0.0752	0.08018	0.09926	0.13751
968.588	0.08611	0.08325	0.09142	0.07824	0.06123	0.06349	0.06631	0.07676	0.08133	0.1008	0.13908
969.07	0.08779	0.08509	0.09324	0.07985	0.06248	0.0645	0.06745	0.07831	0.08247	0.10233	0.14064
969.553	0.08957	0.08701	0.09518	0.08154	0.06378	0.06554	0.0686	0.07988	0.08362	0.10386	0.14222
970.035	0.09144	0.089	0.09723	0.0833	0.06513	0.06661	0.06977	0.08145	0.08475	0.10539	0.14381
970.517	0.09337	0.09104	0.09937	0.08512	0.06652	0.0677	0.07094	0.08302	0.08589	0.10692	0.14545
970.999	0.09537	0.09313	0.10158	0.087	0.06794	0.0688	0.07213	0.0846	0.08704	0.10846	0.14713
971.481	0.09742	0.09526	0.10383	0.08891	0.0694	0.06991	0.07333	0.08619	0.08821	0.11003	0.14889
971.963	0.09952	0.09742	0.1061	0.09085	0.07089	0.07103	0.07454	0.08778	0.08941	0.11163	0.15073
972.445	0.10165	0.0996	0.10837	0.09279	0.0724	0.07216	0.07576	0.08938	0.09066	0.11327	0.15266
972.927	0.10379	0.10179	0.11063	0.09473	0.07392	0.07329	0.07698	0.09098	0.09197	0.11497	0.15472
973.409	0.10595	0.10397	0.11286	0.09664	0.07544	0.07444	0.07822	0.09259	0.09334	0.11674	0.1569
973.892	0.10811	0.10615	0.11506	0.09851	0.07696	0.0756	0.07947	0.0942	0.09478	0.11857	0.15922
974.374	0.11025	0.1083	0.11721	0.10035	0.07846	0.07677	0.08074	0.09637	0.0963	0.12048	0.1617
974.856	0.11237	0.11043	0.11932	0.10214	0.07993	0.07795	0.08204	0.098	0.09789	0.12247	0.16435
975.338	0.11446	0.11252	0.1214	0.1039	0.08138	0.07914	0.08337	0.09963	0.09955	0.12456	0.16719
975.82	0.11653	0.11458	0.12344	0.10563	0.08281	0.08035	0.08475	0.10127	0.10127	0.12674	0.17023
976.302	0.11855	0.11661	0.12547	0.10733	0.0842	0.08157	0.08618	0.10347	0.10304	0.12902	0.17347
976.784	0.12054	0.11862	0.12747	0.10902	0.08558	0.08281	0.08767	0.10513	0.10487	0.13142	0.17693
977.266	0.1225	0.12062	0.12947	0.11071	0.08695	0.08408	0.08924	0.10679	0.10675	0.13393	0.18061
977.749	0.12443	0.1226	0.13145	0.11241	0.08832	0.08538	0.09089	0.10902	0.10869	0.13658	0.18452
978.231	0.12633	0.12458	0.13344	0.1141	0.0897	0.08672	0.09265	0.1107	0.11069	0.13937	0.18866
978.713	0.12821	0.12656	0.13541	0.11581	0.09111	0.08811	0.0945	0.11295	0.11276	0.1423	0.19303
979.195	0.13008	0.12854	0.13738	0.11751	0.09257	0.08956	0.09646	0.11464	0.11491	0.14539	0.19765
979.677	0.13194	0.1305	0.13934	0.11921	0.09407	0.09108	0.09854	0.11691	0.11717	0.14862	0.2025
980.159	0.13379	0.13245	0.14128	0.1209	0.09562	0.09266	0.10073	0.11919	0.11953	0.15202	0.20759
980.641	0.13563	0.13438	0.1432	0.12258	0.09723	0.09431	0.10303	0.12148	0.12203	0.15557	0.21292
981.124	0.13748	0.13628	0.14511	0.12424	0.09888	0.09602	0.10544	0.12378	0.12466	0.15927	0.21848
981.606	0.13932	0.13815	0.14699	0.12589	0.10058	0.09778	0.10794	0.1261	0.12744	0.16314	0.22427
982.088	0.14116	0.13997	0.14885	0.12753	0.1023	0.09959	0.11055	0.12901	0.13036	0.16718	0.23028
982.57	0.14299	0.14177	0.1507	0.12917	0.10404	0.10143	0.11324	0.13136	0.13343	0.17138	0.2365
983.052	0.1448	0.14353	0.15253	0.13083	0.10579	0.10331	0.116	0.1343	0.13665	0.17576	0.2429
983.534	0.14659	0.14527	0.15434	0.1325	0.10753	0.10521	0.11883	0.13727	0.14001	0.18031	0.24947
984.016	0.14836	0.14699	0.15613	0.1342	0.10927	0.10713	0.12173	0.14026	0.14351	0.18504	0.25618
984.498	0.15009	0.14871	0.15791	0.13592	0.11101	0.10908	0.12467	0.14327	0.14713	0.18995	0.263
984.981	0.15179	0.15042	0.15967	0.13767	0.11274	0.11107	0.12767	0.1463	0.15086	0.19503	0.26988
985.463	0.15345	0.15214	0.16141	0.13944	0.11448	0.1131	0.13071	0.14935	0.1547	0.20028	0.27679
985.945	0.15507	0.15384	0.16312	0.14122	0.11622	0.11518	0.1338	0.15243	0.15862	0.20568	0.28369
986.427	0.15665	0.15553	0.16479	0.14299	0.11797	0.11733	0.13695	0.15614	0.16262	0.21121	0.29052
986.909	0.15819	0.15719	0.16644	0.14475	0.11973	0.11953	0.14014	0.15927	0.16667	0.21685	0.29726
987.391	0.15968	0.1588	0.16804	0.14648	0.12151	0.1218	0.14339	0.16241	0.17075	0.22257	0.30384
987.873	0.16113	0.16035	0.16959	0.14817	0.12329	0.12412	0.14669	0.16622	0.17485	0.22834	0.31023
988.355	0.16254	0.16183	0.1711	0.14982	0.12507	0.12649	0.15004	0.16941	0.17895	0.23412	0.31638
988.837	0.16391	0.16321	0.17255	0.15143	0.12685	0.12891	0.15342	0.17263	0.18302	0.23989	0.32225
989.32	0.16522	0.16451	0.17396	0.15302	0.12861	0.13135	0.15681	0.17653	0.18706	0.24561	0.3278
989.802	0.16649	0.16571	0.17531	0.15457	0.13035	0.1338	0.1602	0.1798	0.19103	0.25123	0.33299
990.284	0.1677	0.16684	0.17661	0.15611	0.13206	0.13624	0.16355	0.1831	0.19493	0.25671	0.33779
990.766	0.16887	0.16789	0.17787	0.15763	0.13373	0.13867	0.16684	0.18642	0.19874	0.26203	0.34217
991.248	0.16998	0.1689	0.17909	0.15915	0.13536	0.14106	0.17004	0.18977	0.20242	0.26714	0.3461
991.73	0.17104	0.16988	0.18029	0.16066	0.13696	0.14341	0.17312	0.19314	0.20596	0.272	0.34956
992.212	0.17207	0.17085	0.18147	0.16218	0.13853	0.14571	0.17607	0.19654	0.20933	0.27658	0.35254
992.694	0.17306	0.17185	0.18265	0.16369	0.14006	0.14793	0.17886	0.19928	0.21252	0.28085	0.35504
993.177	0.17403	0.17288	0.18384	0.16519	0.14157	0.15006	0.18148	0.20273	0.2155	0.28479	0.35705
993.659	0.17501	0.17396	0.18506	0.16669	0.14307	0.15209	0.18393	0.20551	0.21824	0.28836	0.35858
994.141	0.176	0.1751	0.18634	0.16818	0.14456	0.15401	0.18619	0.20831	0.22073	0.29158	0.35966
994.623	0.17702	0.17632	0.18767	0.16967	0.14604	0.15581	0.18826	0.21112	0.22296	0.29441	0.36031
995.105	0.17811	0.17762	0.18909	0.17118	0.14754	0.15747	0.19014	0.21325	0.22492	0.29688	0.36056
995.587	0.17927	0.17901	0.19061	0.17271	0.14904	0.159	0.19182	0.2161	0.2266	0.29899	0.36045
996.069	0.18053	0.1805	0.19224	0.17428	0.15055	0.1604	0.1933	0.21824	0.228	0.30074	0.36002
996.552	0.18192	0.1821	0.194	0.17592	0.15208	0.16167	0.19457	0.2204	0.22913	0.30217	0.35931
997.034	0.18343	0.18383	0.19591	0.17764	0.15363	0.16283	0.19565	0.22257	0.23002	0.30329	0.35836
997.516	0.1851	0.18569	0.19796	0.17945	0.1552	0.16389	0.19653	0.22403	0.23067	0.30413	0.35723
997.998	0.18692	0.1877	0.20016	0.18138	0.15679	0.16486	0.19723	0.22621	0.23114	0.30473	0.35595
998.48	0.18891	0.18987	0.20252	0.18342	0.15839	0.16577	0.19777	0.22768	0.23144	0.30512	0.35458
998.962	0.19107	0.19222	0.20504	0.18558	0.16001	0.16662	0.19818	0.22915	0.23163	0.30535	0.35316
999.444	0.1934	0.19475	0.20771	0.18787	0.16164	0.16744	0.19849	0.23062	0.23174	0.30545	0.35176
999.926	0.19589	0.19745	0.21052	0.19026	0.1633	0.16824	0.19875	0.2321	0.23183	0.3055	0.35043
1000.41	0.19854	0.20035	0.21348	0.19275	0.16497	0.16904	0.19899	0.23359	0.23194	0.30553	0.34922
1000.89	0.20135	0.20341	0.21656	0.19533	0.16667	0.16984	0.19925	0.23508	0.23211	0.30561	0.34819
1001.37	0.20431	0.20664	0.21976	0.19799	0.16839	0.17067	0.19958	0.23657	0.23238	0.30578	0.34739
1001.86	0.20743	0.21001	0.22308	0.20071	0.17015	0.17154	0.20001	0.23807	0.23279	0.30609	0.34685
1002.34	0.21069	0.21352	0.2265	0.2035	0.17195	0.17246	0.20057	0.23958	0.23334	0.30659	0.34661
1002.82	0.2141	0.21713	0.23003	0.20633	0.1738	0.17345	0.20126	0.24185	0.23406	0.30732	0.3467
1003.3	0.21764	0.22085	0.23365	0.20923	0.17569	0.17452	0.2021	0.24336	0.23495	0.30829	0.3471
1003.78	0.22132	0.22466	0.23737	0.21218	0.17765	0.1757	0.2031	0.24565	0.23601	0.30953	0.34783
1004.27	0.22513	0.22855	0.24118	0.21519	0.17966	0.17698	0.20425	0.24718	0.23724	0.31104	0.34887
1004.75	0.22907	0.23252	0.24508	0.21828	0.18173	0.17839	0.20553	0.24949	0.23863	0.31282	0.3502
1005.23	0.23313	0.2366	0.24909	0.22146	0.18387	0.17992	0.20696	0.25181	0.24016	0.31485	0.35179
1005.71	0.2373	0.24077	0.2532	0.22474	0.18607	0.18158	0.2085	0.25493	0.24183	0.31713	0.35361
1006.19	0.24159	0.24507	0.25742	0.22812	0.18835	0.18335	0.21016	0.25727	0.24364	0.31964	0.35563
1006.68	0.24598	0.2495	0.26177	0.23162	0.1907	0.18524	0.21193	0.26043	0.24557	0.32236	0.35782
1007.16	0.25047	0.25407	0.26625	0.23524	0.19312	0.18724	0.2138	0.2636	0.24763	0.32527	0.36015
1007.64	0.25506	0.2588	0.27087	0.23899	0.19562	0.18933	0.21576	0.2668	0.24979	0.32834	0.3626
1008.12	0.25976	0.2637	0.27563	0.24286	0.1982	0.19151	0.21781	0.27003	0.25206	0.33158	0.36513
1008.61	0.26455	0.26876	0.28056	0.24687	0.20086	0.19375	0.21995	0.27409	0.25443	0.33495	0.36773
1009.09	0.26944	0.27399	0.28564	0.251	0.20361	0.19607	0.22217	0.27737	0.25687	0.33844	0.37037
1009.57	0.27443	0.27937	0.29089	0.25525	0.20643	0.19844	0.22446	0.2815	0.25938	0.34203	0.37302
1010.05	0.27952	0.28489	0.2963	0.25962	0.20932	0.20085	0.22681	0.28567	0.26192	0.3457	0.37566
1010.53	0.28472	0.29056	0.30186	0.2641	0.21228	0.20331	0.22922	0.28904	0.26448	0.34942	0.37826
1011.01	0.29003	0.29636	0.30756	0.26868	0.2153	0.20579	0.23166	0.29328	0.26703	0.35316	0.38079
1011.5	0.29547	0.30229	0.31341	0.27335	0.21836	0.2083	0.23413	0.29757	0.26956	0.35689	0.38322
1011.98	0.30102	0.30835	0.31938	0.2781	0.22145	0.21081	0.2366	0.3019	0.27205	0.36057	0.38554
1012.46	0.30671	0.31453	0.32547	0.28291	0.22457	0.21332	0.23905	0.30627	0.27447	0.36415	0.38772
1012.94	0.31253	0.32083	0.33168	0.28777	0.22768	0.2158	0.24146	0.3098	0.27681	0.3676	0.38974
1013.43	0.31849	0.32727	0.338	0.29266	0.23079	0.21825	0.24381	0.31426	0.27906	0.37088	0.39156
1013.91	0.32458	0.33384	0.34443	0.29757	0.23387	0.22064	0.24606	0.31785	0.2812	0.37395	0.39318
1014.39	0.3308	0.34055	0.35097	0.30248	0.23692	0.22297	0.24821	0.32239	0.28322	0.37677	0.39457
1014.87	0.33713	0.34738	0.35761	0.30739	0.23992	0.22523	0.25023	0.32606	0.2851	0.37933	0.39572
1015.35	0.34358	0.35435	0.36436	0.31228	0.24285	0.22741	0.25211	0.32975	0.28683	0.38161	0.39661
1015.84	0.35011	0.36142	0.37119	0.31715	0.24572	0.2295	0.25383	0.33348	0.28839	0.3836	0.39723
1016.32	0.35672	0.36859	0.37809	0.322	0.2485	0.2315	0.25538	0.3363	0.28977	0.3853	0.39758
1016.8	0.36339	0.37585	0.38505	0.32682	0.25119	0.23341	0.25677	0.33913	0.29097	0.38672	0.39766
1017.28	0.3701	0.38316	0.39204	0.33159	0.25377	0.23524	0.25798	0.34199	0.29196	0.38786	0.39746
1017.76	0.37682	0.3905	0.39902	0.33631	0.25624	0.23696	0.25901	0.34486	0.29276	0.38874	0.39701
1018.25	0.38355	0.39784	0.40597	0.34096	0.25858	0.23858	0.25986	0.34775	0.29336	0.38937	0.39632
1018.73	0.39026	0.40517	0.41285	0.34552	0.26079	0.2401	0.26054	0.34969	0.29378	0.38976	0.39542
1019.21	0.39694	0.41246	0.41965	0.34996	0.26286	0.24149	0.26103	0.35164	0.29403	0.38992	0.39432
1019.69	0.40357	0.41967	0.42633	0.35427	0.2648	0.24275	0.26135	0.3536	0.29412	0.38987	0.39307
1020.18	0.41014	0.4268	0.43288	0.35843	0.2666	0.24387	0.2615	0.35458	0.29407	0.38961	0.39169
1020.66	0.41662	0.43381	0.43928	0.36241	0.26827	0.24483	0.26149	0.35655	0.2939	0.38916	0.39021
1021.14	0.423	0.4407	0.44554	0.3662	0.26981	0.24564	0.26133	0.35754	0.29362	0.38852	0.38865
1021.62	0.42927	0.44745	0.45164	0.3698	0.27123	0.24628	0.26104	0.35853	0.29325	0.3877	0.38702
1022.1	0.43541	0.45405	0.45759	0.37321	0.27251	0.24675	0.26065	0.35952	0.29278	0.3867	0.38535
1022.59	0.44141	0.46048	0.46337	0.37642	0.27367	0.24708	0.26016	0.36051	0.29224	0.38554	0.38363
1023.07	0.44725	0.46674	0.46898	0.37945	0.27471	0.24725	0.2596	0.36151	0.29161	0.38422	0.38187
1023.55	0.45293	0.47282	0.47442	0.38231	0.27562	0.2473	0.25897	0.36151	0.2909	0.38277	0.38007
1024.03	0.45842	0.47872	0.47969	0.385	0.27641	0.24724	0.2583	0.36151	0.29011	0.38117	0.37822
1024.52	0.46372	0.48445	0.48475	0.38752	0.27707	0.24708	0.25759	0.36151	0.28924	0.37946	0.37632
1025	0.46881	0.48999	0.48962	0.38987	0.2776	0.24684	0.25683	0.36151	0.28829	0.37765	0.37435
1025.48	0.47369	0.49535	0.49427	0.39205	0.27802	0.24653	0.25602	0.36151	0.28725	0.37574	0.37232
1025.96	0.47833	0.5005	0.49868	0.39406	0.27832	0.24616	0.25515	0.36051	0.28614	0.37376	0.37023
1026.44	0.48272	0.50543	0.50284	0.39588	0.27851	0.24574	0.25423	0.36051	0.28494	0.37171	0.36807
1026.92	0.48686	0.51013	0.50673	0.39751	0.27859	0.24527	0.25323	0.35952	0.28367	0.36961	0.36585
1027.41	0.49073	0.51455	0.51033	0.39895	0.27859	0.24474	0.25217	0.35853	0.28234	0.36747	0.36358
1027.89	0.49432	0.51867	0.5136	0.40018	0.2785	0.24415	0.25104	0.35754	0.28095	0.3653	0.36127
1028.37	0.49763	0.52245	0.51653	0.4012	0.27833	0.24351	0.24985	0.35655	0.2795	0.36312	0.35893
1028.85	0.50065	0.52585	0.51908	0.40202	0.27808	0.2428	0.2486	0.35556	0.27801	0.36092	0.35658
1029.34	0.50336	0.52884	0.52124	0.40261	0.27777	0.24203	0.24731	0.3536	0.27649	0.35871	0.35423
1029.82	0.50577	0.53138	0.52297	0.403	0.27738	0.24119	0.246	0.35262	0.27495	0.35651	0.3519
1030.3	0.50787	0.53346	0.52428	0.40318	0.27693	0.24029	0.24467	0.35164	0.27338	0.35431	0.34961
1030.78	0.50963	0.53507	0.52517	0.40315	0.2764	0.23933	0.24334	0.34969	0.27181	0.35211	0.34739
1031.26	0.51105	0.53623	0.52564	0.40292	0.2758	0.23832	0.24202	0.34872	0.27024	0.34992	0.34524
1031.75	0.51213	0.53694	0.52572	0.40251	0.27512	0.23728	0.24073	0.34679	0.26868	0.34775	0.3432
1032.23	0.51285	0.53723	0.52545	0.40191	0.27437	0.23619	0.23947	0.34486	0.26714	0.34559	0.34128
1032.71	0.5132	0.53715	0.52485	0.40115	0.27355	0.23509	0.23824	0.3439	0.26561	0.34345	0.33948
1033.19	0.5132	0.53672	0.52397	0.40024	0.27266	0.23396	0.23704	0.34199	0.26412	0.34134	0.33783
1033.67	0.51284	0.53599	0.52283	0.3992	0.2717	0.23283	0.23589	0.34008	0.26266	0.33926	0.33631
1034.16	0.51215	0.535	0.52147	0.39803	0.27068	0.23168	0.23477	0.33819	0.26124	0.33724	0.33493
1034.64	0.51115	0.53378	0.51992	0.39676	0.2696	0.23054	0.2337	0.3363	0.25987	0.33529	0.33368
1035.12	0.50988	0.53235	0.5182	0.3954	0.26849	0.22939	0.23266	0.33442	0.25857	0.33342	0.33255
1035.6	0.50836	0.53074	0.51632	0.39396	0.26734	0.22825	0.23165	0.33255	0.25732	0.33164	0.33153
1036.09	0.50663	0.52897	0.51428	0.39245	0.26617	0.22713	0.23069	0.33068	0.25615	0.32997	0.33061
1036.57	0.50474	0.52706	0.51212	0.39089	0.26499	0.22603	0.22977	0.32883	0.25505	0.32842	0.3298
1037.05	0.5027	0.52501	0.50983	0.38928	0.26381	0.22497	0.22888	0.3279	0.25404	0.32698	0.32908
1037.53	0.50056	0.52285	0.50743	0.38764	0.26263	0.22396	0.22804	0.32606	0.25311	0.32567	0.32845
1038.01	0.49833	0.52058	0.50494	0.38597	0.26148	0.22301	0.22723	0.32422	0.25227	0.32447	0.32792
1038.5	0.49605	0.51822	0.50237	0.38428	0.26035	0.22212	0.22646	0.32331	0.25153	0.3234	0.32749
1038.98	0.49373	0.51579	0.49976	0.38258	0.25926	0.22132	0.22573	0.32148	0.25086	0.32244	0.32717
1039.46	0.49138	0.51329	0.49711	0.38087	0.2582	0.2206	0.22503	0.32057	0.25028	0.32159	0.32696
1039.94	0.48901	0.51075	0.49446	0.37918	0.25718	0.21995	0.22436	0.31876	0.24977	0.32084	0.32684
1040.42	0.48663	0.50816	0.49181	0.3775	0.2562	0.21937	0.22373	0.31785	0.24933	0.32018	0.32682
1040.91	0.48426	0.50556	0.48917	0.37583	0.25525	0.21884	0.22312	0.31605	0.24895	0.3196	0.32687
1041.39	0.48188	0.50293	0.48656	0.37419	0.25432	0.21834	0.22253	0.31515	0.2486	0.31909	0.32698
1041.87	0.47949	0.50028	0.48396	0.37257	0.25341	0.21787	0.22198	0.31336	0.24829	0.31863	0.32712
1042.35	0.4771	0.49762	0.48137	0.37097	0.2525	0.2174	0.22144	0.31247	0.24799	0.31819	0.32728
1042.84	0.47468	0.49493	0.47879	0.36938	0.25159	0.21691	0.22091	0.31158	0.24768	0.31776	0.32741
1043.32	0.47223	0.49221	0.47619	0.36779	0.25067	0.2164	0.2204	0.3098	0.24736	0.31731	0.32749
1043.8	0.46973	0.48945	0.47357	0.36619	0.24973	0.21587	0.21989	0.30892	0.24701	0.31682	0.32751
1044.28	0.46716	0.48662	0.47091	0.36458	0.24877	0.21531	0.21939	0.30803	0.24663	0.31627	0.32744
1044.76	0.46451	0.48372	0.4682	0.36293	0.24778	0.21473	0.21887	0.30715	0.24619	0.31566	0.32728
1045.25	0.46176	0.48072	0.46543	0.36123	0.24676	0.21412	0.21835	0.30627	0.24571	0.31497	0.32702
1045.73	0.4589	0.47762	0.46259	0.35948	0.24572	0.2135	0.21781	0.30539	0.24519	0.31422	0.32667
1046.21	0.45593	0.4744	0.45967	0.35766	0.24465	0.21287	0.21726	0.30364	0.24462	0.31341	0.32623
1046.69	0.45285	0.47105	0.45667	0.35578	0.24356	0.21224	0.21669	0.30277	0.24402	0.31256	0.32573
1047.17	0.44965	0.46757	0.45358	0.35381	0.24245	0.21159	0.21611	0.3019	0.2434	0.31171	0.32519
1047.66	0.44634	0.46397	0.4504	0.35176	0.24132	0.21094	0.21551	0.30103	0.24277	0.31085	0.32464
1048.14	0.44292	0.46025	0.44713	0.34963	0.24016	0.21026	0.2149	0.2993	0.24215	0.31003	0.32411
1048.62	0.43939	0.45641	0.44376	0.34741	0.23898	0.20957	0.21428	0.29843	0.24155	0.30924	0.32362
1049.1	0.43576	0.45247	0.44029	0.34511	0.23778	0.20886	0.21366	0.29671	0.24097	0.30851	0.32318
1049.59	0.43201	0.44842	0.43672	0.34273	0.23654	0.20811	0.21303	0.29499	0.24042	0.30783	0.32282
1050.07	0.42815	0.44429	0.43304	0.34028	0.23526	0.20734	0.21241	0.29414	0.23991	0.3072	0.32253
1050.55	0.42418	0.44007	0.42926	0.33775	0.23395	0.20654	0.21178	0.29243	0.23944	0.30662	0.32231
1051.03	0.42009	0.43577	0.42538	0.33516	0.2326	0.20572	0.21117	0.29073	0.23901	0.30608	0.32216
1051.51	0.41589	0.43138	0.4214	0.33251	0.23121	0.20488	0.21057	0.28904	0.23861	0.30556	0.32207
1052	0.41158	0.42691	0.41733	0.32981	0.22978	0.20404	0.21	0.28735	0.23824	0.30505	0.32202
1052.48	0.40716	0.42235	0.41319	0.32706	0.22832	0.20319	0.20946	0.28651	0.2379	0.30456	0.322
1052.96	0.40266	0.4177	0.40897	0.32426	0.22684	0.20236	0.20897	0.28483	0.23758	0.30406	0.32199
1053.44	0.39808	0.41297	0.40471	0.32144	0.22534	0.20156	0.20852	0.28316	0.23729	0.30357	0.32199
1053.92	0.39344	0.40816	0.4004	0.31858	0.22384	0.20078	0.20811	0.2815	0.23702	0.30308	0.32197
1054.41	0.38876	0.40328	0.39607	0.3157	0.22234	0.20004	0.20776	0.28067	0.23676	0.30259	0.32194
1054.89	0.38408	0.39835	0.39174	0.3128	0.22086	0.19933	0.20745	0.27901	0.23652	0.3021	0.32187
1055.37	0.3794	0.3934	0.38741	0.30988	0.21941	0.19866	0.20716	0.27819	0.2363	0.30162	0.32176
1055.85	0.37475	0.38844	0.38309	0.30696	0.21798	0.19802	0.2069	0.27737	0.23608	0.30115	0.32158
1056.34	0.37015	0.38352	0.37881	0.30403	0.2166	0.1974	0.20665	0.27572	0.23585	0.30067	0.32131
1056.82	0.36563	0.37866	0.37457	0.30113	0.21525	0.19679	0.20638	0.27491	0.23562	0.30019	0.32093
1057.3	0.3612	0.37391	0.37039	0.29824	0.21394	0.19617	0.20609	0.27409	0.23534	0.29969	0.32042
1057.78	0.35689	0.36929	0.36627	0.2954	0.21266	0.19555	0.20576	0.27327	0.23502	0.29915	0.31976
1058.26	0.3527	0.36483	0.36225	0.29261	0.21141	0.1949	0.20537	0.27165	0.23463	0.29856	0.31893
1058.75	0.34865	0.36056	0.35832	0.28988	0.21018	0.19423	0.20492	0.27084	0.23416	0.2979	0.31792
1059.23	0.34476	0.35649	0.35451	0.28724	0.20897	0.19353	0.2044	0.27003	0.23358	0.29714	0.31671
1059.71	0.34102	0.35262	0.35083	0.28468	0.20777	0.1928	0.20379	0.26841	0.23288	0.29627	0.31531
1060.19	0.33745	0.34894	0.34732	0.28222	0.20658	0.19205	0.2031	0.26761	0.23206	0.29526	0.31371
1060.67	0.33404	0.34545	0.34396	0.27987	0.2054	0.19128	0.20232	0.266	0.23112	0.29411	0.31192
1061.16	0.3308	0.34214	0.34079	0.27762	0.20424	0.19049	0.20145	0.2652	0.23005	0.2928	0.30994
1061.64	0.32772	0.33898	0.33781	0.27547	0.20311	0.18968	0.2005	0.2636	0.22886	0.29132	0.3078
1062.12	0.32479	0.33595	0.335	0.27343	0.202	0.18886	0.19946	0.26201	0.22756	0.28969	0.3055
1062.6	0.322	0.33305	0.33236	0.27148	0.20092	0.18801	0.19835	0.26122	0.22617	0.2879	0.30306
1063.09	0.31935	0.33025	0.32987	0.26962	0.19988	0.18714	0.19717	0.25964	0.2247	0.28598	0.30051
1063.57	0.31682	0.32755	0.3275	0.26783	0.19886	0.18625	0.19594	0.25806	0.22317	0.28394	0.29787
1064.05	0.31439	0.32491	0.32523	0.2661	0.19787	0.18533	0.19467	0.25571	0.22159	0.28181	0.29516
1064.53	0.31205	0.32235	0.32304	0.26441	0.1969	0.18439	0.19336	0.25414	0.21998	0.2796	0.29241
1065.01	0.30979	0.31985	0.32088	0.26275	0.19593	0.18342	0.19202	0.25259	0.21835	0.27735	0.28965
1065.49	0.30758	0.3174	0.31874	0.26111	0.19496	0.18243	0.19067	0.25104	0.21672	0.27507	0.28691
1065.98	0.30541	0.31499	0.3166	0.25946	0.19398	0.18142	0.1893	0.24949	0.2151	0.27279	0.28421
1066.46	0.30325	0.31262	0.31444	0.25781	0.19298	0.18039	0.18793	0.24718	0.2135	0.27053	0.28159
1066.94	0.3011	0.31028	0.31226	0.25614	0.19197	0.17934	0.18655	0.24565	0.21194	0.26829	0.27905
1067.42	0.29894	0.30795	0.31005	0.25445	0.19092	0.17828	0.18516	0.24413	0.21042	0.2661	0.27662
1067.91	0.29675	0.30564	0.3078	0.25273	0.18986	0.1772	0.18378	0.2426	0.20895	0.26396	0.27429
1068.39	0.29452	0.30332	0.30552	0.25099	0.18877	0.17611	0.1824	0.24033	0.20754	0.26187	0.27208
1068.87	0.29225	0.30099	0.3032	0.24923	0.18766	0.175	0.18105	0.23882	0.20619	0.25984	0.26997
1069.35	0.28993	0.29863	0.30086	0.24744	0.18653	0.17388	0.17971	0.23732	0.2049	0.25785	0.26797
1069.83	0.28756	0.29623	0.29848	0.24564	0.18537	0.17275	0.17842	0.23582	0.20365	0.25592	0.26605
1070.32	0.28513	0.29378	0.29607	0.24381	0.18417	0.17162	0.17716	0.23433	0.20245	0.25402	0.2642
1070.8	0.28265	0.29126	0.29363	0.24197	0.18293	0.17049	0.17594	0.23284	0.20127	0.25214	0.26241
1071.28	0.28012	0.28866	0.29115	0.2401	0.18164	0.16936	0.17477	0.23062	0.2001	0.25028	0.26064
1071.76	0.27754	0.28599	0.28864	0.2382	0.1803	0.16824	0.17364	0.22915	0.19892	0.24841	0.25889
1072.24	0.27491	0.28324	0.2861	0.23626	0.1789	0.16712	0.17253	0.22768	0.19771	0.24653	0.25715
1072.73	0.27224	0.28041	0.28352	0.23429	0.17744	0.166	0.17143	0.22621	0.19646	0.24463	0.25539
1073.21	0.26953	0.27752	0.28089	0.23227	0.17593	0.16487	0.17032	0.22403	0.19517	0.2427	0.25362
1073.69	0.26679	0.27459	0.27823	0.23021	0.17437	0.16373	0.16918	0.22257	0.19381	0.24073	0.25183
1074.17	0.26403	0.27163	0.27554	0.22811	0.17277	0.16257	0.16801	0.2204	0.19241	0.23873	0.25002
1074.66	0.26126	0.26865	0.27281	0.22597	0.17116	0.16138	0.16679	0.21824	0.19097	0.23669	0.2482
1075.14	0.25848	0.26569	0.27005	0.2238	0.16953	0.16015	0.16553	0.21681	0.1895	0.23464	0.24637
1075.62	0.25572	0.26276	0.26728	0.22162	0.16792	0.15888	0.16421	0.21467	0.18801	0.23257	0.24453
1076.1	0.25297	0.25987	0.2645	0.21942	0.16631	0.15756	0.16285	0.21254	0.18653	0.2305	0.24268
1076.58	0.25026	0.25705	0.26172	0.21723	0.16473	0.15621	0.16147	0.21042	0.18506	0.22844	0.24084
1077.07	0.24758	0.25429	0.25897	0.21503	0.16317	0.15482	0.16007	0.20831	0.18362	0.2264	0.239
1077.55	0.24494	0.25161	0.25625	0.21285	0.16164	0.15341	0.15868	0.20621	0.18223	0.22438	0.23716
1078.03	0.24235	0.24899	0.25357	0.21069	0.16013	0.15198	0.15729	0.20412	0.18088	0.2224	0.23532
1078.51	0.23981	0.24644	0.25094	0.20853	0.15864	0.15055	0.15592	0.20204	0.17958	0.22046	0.23348
1078.99	0.2373	0.24394	0.24836	0.20639	0.15717	0.14912	0.15458	0.20066	0.17832	0.21856	0.23165
1079.48	0.23483	0.24148	0.24584	0.20425	0.15571	0.14771	0.15327	0.1986	0.1771	0.2167	0.22981
1079.96	0.23238	0.23905	0.24336	0.20214	0.15426	0.14633	0.15198	0.19654	0.1759	0.2149	0.22798
1080.44	0.22996	0.23662	0.24091	0.20004	0.15282	0.14499	0.15072	0.19518	0.17472	0.21315	0.22616
1080.92	0.22756	0.23419	0.2385	0.19796	0.15139	0.14369	0.14949	0.19314	0.17355	0.21145	0.22437
1081.41	0.22517	0.23175	0.2361	0.19591	0.14998	0.14244	0.14827	0.19179	0.17237	0.2098	0.2226
1081.89	0.2228	0.2293	0.23371	0.19389	0.14858	0.14124	0.14709	0.18977	0.17119	0.20821	0.22087
1082.37	0.22044	0.22682	0.23133	0.19191	0.14721	0.14008	0.14593	0.18842	0.16999	0.20668	0.21919
1082.85	0.21809	0.22433	0.22894	0.18997	0.14587	0.13899	0.14479	0.18642	0.16878	0.20519	0.21757
1083.33	0.21576	0.22183	0.22654	0.18807	0.14456	0.13794	0.14368	0.18509	0.16757	0.20376	0.216
1083.82	0.21344	0.21932	0.22415	0.18621	0.1433	0.13694	0.14261	0.18376	0.16636	0.20237	0.2145
1084.3	0.21114	0.21683	0.22175	0.18436	0.14207	0.13598	0.14156	0.18243	0.16516	0.20104	0.21307
1084.78	0.20884	0.21434	0.21935	0.18254	0.14088	0.13507	0.14056	0.18046	0.16399	0.19975	0.2117
1085.26	0.20655	0.21186	0.21695	0.18071	0.13972	0.1342	0.13959	0.17914	0.16285	0.19851	0.21039
1085.74	0.20426	0.2094	0.21454	0.17888	0.13859	0.13335	0.13866	0.17783	0.16176	0.19731	0.20914
1086.23	0.20197	0.20694	0.21213	0.17704	0.13747	0.13254	0.13778	0.17653	0.16073	0.19616	0.20795
1086.71	0.19968	0.20448	0.20971	0.17519	0.13637	0.13176	0.13694	0.17522	0.15975	0.19504	0.2068
1087.19	0.19738	0.20201	0.20728	0.17333	0.13527	0.131	0.13615	0.17393	0.15885	0.19397	0.20569
1087.67	0.19506	0.19954	0.20485	0.17147	0.13416	0.13026	0.1354	0.17263	0.158	0.19294	0.20462
1088.15	0.19272	0.19704	0.20241	0.16962	0.13305	0.12955	0.1347	0.17198	0.15721	0.19194	0.20358
1088.64	0.19036	0.19453	0.19996	0.16778	0.13192	0.12887	0.13403	0.1707	0.15647	0.19097	0.20256
1089.12	0.18797	0.19199	0.19751	0.16596	0.13079	0.12821	0.13341	0.16941	0.15576	0.19003	0.20155
1089.6	0.18554	0.18944	0.19506	0.16417	0.12966	0.12758	0.13281	0.16813	0.15508	0.18912	0.20054
1090.08	0.18307	0.18687	0.19262	0.16241	0.12852	0.12697	0.13225	0.16685	0.15441	0.18822	0.19953
1090.57	0.18057	0.1843	0.19019	0.16067	0.12739	0.12638	0.1317	0.16622	0.15376	0.18734	0.19851
1091.05	0.17802	0.18171	0.18777	0.15894	0.12626	0.12581	0.13117	0.16494	0.15309	0.18648	0.19748
1091.53	0.17544	0.17913	0.18535	0.15722	0.12513	0.12526	0.13065	0.16368	0.15243	0.18562	0.19644
1092.01	0.17283	0.17655	0.18295	0.1555	0.12402	0.12471	0.13014	0.16241	0.15175	0.18477	0.19539
1092.49	0.17021	0.17398	0.18055	0.15378	0.12292	0.12416	0.12962	0.16178	0.15105	0.18393	0.19431
1092.98	0.16757	0.17141	0.17816	0.15205	0.12184	0.12362	0.12909	0.16052	0.15034	0.18308	0.19323
1093.46	0.16494	0.16886	0.17577	0.15031	0.12078	0.12307	0.12854	0.15989	0.14961	0.18222	0.19213
1093.94	0.16233	0.16633	0.1734	0.14857	0.11975	0.12252	0.12797	0.15864	0.14887	0.18134	0.19102
1094.42	0.15976	0.16383	0.17105	0.14684	0.11873	0.12196	0.12737	0.15802	0.14811	0.18043	0.18989
1094.9	0.15723	0.16136	0.16873	0.14512	0.11774	0.1214	0.12673	0.15677	0.14733	0.1795	0.18872
1095.39	0.15475	0.15893	0.16644	0.14344	0.11678	0.12083	0.12603	0.15614	0.14652	0.17851	0.18752
1095.87	0.15234	0.15655	0.16421	0.14179	0.11584	0.12025	0.12528	0.1549	0.14568	0.17747	0.18627
1096.35	0.15001	0.15423	0.16205	0.14019	0.11493	0.11966	0.12447	0.15428	0.14481	0.17637	0.18496
1096.83	0.14775	0.15197	0.15996	0.13864	0.11403	0.11905	0.1236	0.15366	0.1439	0.17519	0.18357
1097.32	0.14559	0.14978	0.15795	0.13716	0.11314	0.11842	0.12266	0.15243	0.14293	0.17393	0.1821
1097.8	0.14351	0.14766	0.15603	0.13573	0.11226	0.11777	0.12167	0.1512	0.14191	0.17258	0.18055
1098.28	0.14154	0.14564	0.15421	0.13436	0.11139	0.11708	0.12064	0.14997	0.14083	0.17116	0.17891
1098.76	0.13967	0.1437	0.15247	0.13304	0.11054	0.11637	0.11958	0.14874	0.13969	0.16966	0.17719
1099.24	0.13791	0.14185	0.15083	0.13179	0.10969	0.11561	0.1185	0.14752	0.13849	0.16811	0.17541
1099.73	0.13627	0.14012	0.14928	0.1306	0.10886	0.11482	0.11741	0.1463	0.13724	0.16651	0.17357
1100.21	0.13474	0.13849	0.14782	0.12946	0.10805	0.114	0.11632	0.14509	0.13595	0.16489	0.17172
1100.69	0.13333	0.13697	0.14644	0.12839	0.10727	0.11317	0.11525	0.14388	0.13463	0.16328	0.16987
1101.17	0.13203	0.13557	0.14515	0.12738	0.10652	0.11232	0.11421	0.14267	0.13332	0.16169	0.16806
1101.65	0.13085	0.1343	0.14395	0.12643	0.10581	0.11148	0.11319	0.14146	0.13202	0.16015	0.16633
1102.14	0.12978	0.13315	0.14283	0.12556	0.10514	0.11066	0.11222	0.14026	0.13076	0.15869	0.16469
1102.62	0.12881	0.13212	0.14182	0.12477	0.10452	0.10987	0.11129	0.13906	0.12958	0.15731	0.16319
1103.1	0.12794	0.13121	0.1409	0.12405	0.10394	0.10913	0.11042	0.13787	0.12848	0.15605	0.16184
1103.58	0.12716	0.13043	0.14009	0.12342	0.10341	0.10845	0.10961	0.13727	0.12749	0.15491	0.16065
1104.07	0.12648	0.12975	0.13938	0.12286	0.10292	0.10783	0.10886	0.13608	0.12662	0.15389	0.15965
1104.55	0.1259	0.12919	0.13879	0.12237	0.10246	0.10727	0.1082	0.13549	0.12588	0.15301	0.15882
1105.03	0.1254	0.12873	0.1383	0.12196	0.10205	0.10678	0.10761	0.1343	0.12527	0.15226	0.15816
1105.51	0.12501	0.12837	0.13791	0.12161	0.10167	0.10635	0.10711	0.13371	0.12479	0.15163	0.15764
1105.99	0.12471	0.1281	0.13763	0.12133	0.10132	0.10597	0.1067	0.13312	0.12442	0.15111	0.15725
1106.48	0.1245	0.12793	0.13743	0.1211	0.10101	0.10564	0.10637	0.13253	0.12414	0.15068	0.15696
1106.96	0.12439	0.12783	0.13732	0.12091	0.10073	0.10534	0.10611	0.13253	0.12393	0.15033	0.15673
1107.44	0.12437	0.12781	0.13727	0.12077	0.10047	0.10506	0.10592	0.13194	0.12376	0.15002	0.15652
1107.92	0.12443	0.12787	0.13728	0.12066	0.10024	0.1048	0.10576	0.13194	0.1236	0.14973	0.15632
1108.4	0.12457	0.12798	0.13734	0.12059	0.10004	0.10454	0.10564	0.13136	0.12342	0.14942	0.15608
1108.89	0.12477	0.12814	0.13744	0.12055	0.09987	0.10427	0.10551	0.13136	0.12321	0.14907	0.15577
1109.37	0.12503	0.12834	0.13756	0.12055	0.09971	0.10399	0.10537	0.13077	0.12294	0.14866	0.15539
1109.85	0.12532	0.12858	0.13771	0.12058	0.09958	0.10369	0.10519	0.13077	0.1226	0.14816	0.1549
1110.33	0.12565	0.12885	0.13788	0.12064	0.09947	0.10337	0.10496	0.13077	0.12218	0.14757	0.1543
1110.82	0.12599	0.12914	0.13806	0.12073	0.09937	0.10303	0.10467	0.13018	0.12168	0.14687	0.15359
1111.3	0.12634	0.12946	0.13825	0.12084	0.09929	0.10267	0.10431	0.13018	0.12111	0.14607	0.15276
1111.78	0.1267	0.12979	0.13846	0.12097	0.09922	0.10229	0.10387	0.1296	0.12046	0.14517	0.15183
1112.26	0.12706	0.13014	0.13868	0.12112	0.09915	0.1019	0.10337	0.12901	0.11975	0.14419	0.15082
1112.74	0.12743	0.13051	0.13891	0.12126	0.09908	0.1015	0.1028	0.12843	0.11899	0.14314	0.14972
1113.23	0.1278	0.1309	0.13916	0.12141	0.09901	0.10108	0.10218	0.12843	0.11818	0.14204	0.14856
1113.71	0.12818	0.1313	0.13943	0.12156	0.09894	0.10066	0.10151	0.12784	0.11734	0.1409	0.14735
1114.19	0.12858	0.13171	0.13973	0.1217	0.09884	0.10023	0.10081	0.12726	0.11647	0.13974	0.14611
1114.67	0.129	0.13212	0.14005	0.12183	0.09874	0.0998	0.10007	0.12668	0.11559	0.13857	0.14484
1115.15	0.12944	0.13253	0.14039	0.12195	0.09861	0.09936	0.09932	0.1261	0.11468	0.13739	0.14355
1115.64	0.1299	0.13293	0.14075	0.12207	0.09846	0.09892	0.09855	0.12494	0.11376	0.13622	0.14223
1116.12	0.13038	0.13332	0.14112	0.12219	0.09829	0.09846	0.09777	0.12436	0.11283	0.13506	0.14091
1116.6	0.13088	0.1337	0.1415	0.12231	0.09809	0.09799	0.09698	0.12378	0.11188	0.13391	0.13956
1117.08	0.13139	0.13405	0.14188	0.12243	0.09787	0.09751	0.09619	0.12321	0.11092	0.13277	0.13819
1117.57	0.1319	0.13439	0.14225	0.12255	0.09762	0.09701	0.09539	0.12263	0.10994	0.13163	0.13679
1118.05	0.13242	0.13471	0.14261	0.12268	0.09735	0.09649	0.09458	0.12205	0.10894	0.1305	0.13537
1118.53	0.13292	0.13503	0.14294	0.12279	0.09705	0.09595	0.09377	0.1209	0.10793	0.12935	0.13392
1119.01	0.13341	0.13533	0.14324	0.12289	0.09673	0.09539	0.09295	0.12033	0.1069	0.1282	0.13245
1119.49	0.13387	0.13564	0.14349	0.12297	0.09639	0.0948	0.09212	0.11976	0.10587	0.12702	0.13095
1119.97	0.1343	0.13596	0.1437	0.12302	0.09602	0.09419	0.09127	0.11862	0.10483	0.12582	0.12942
1120.46	0.13468	0.13627	0.14386	0.12304	0.09563	0.09357	0.09041	0.11805	0.10379	0.12459	0.12788
1120.94	0.13502	0.13659	0.14396	0.12303	0.09523	0.09294	0.08953	0.11691	0.10275	0.12333	0.12631
1121.42	0.13531	0.13689	0.14401	0.12297	0.0948	0.09231	0.08864	0.11634	0.10172	0.12203	0.12471
1121.9	0.13554	0.13716	0.144	0.12288	0.09436	0.09167	0.08773	0.1152	0.1007	0.1207	0.1231
1122.39	0.13572	0.13739	0.14394	0.12273	0.0939	0.09103	0.08682	0.11464	0.09969	0.11933	0.12146
1122.87	0.13583	0.13757	0.14383	0.12253	0.09342	0.09039	0.0859	0.11351	0.09868	0.11794	0.11981
1123.35	0.13588	0.13766	0.14366	0.12228	0.09292	0.08975	0.08497	0.11238	0.09767	0.11653	0.11814
1123.83	0.13586	0.13766	0.14345	0.12196	0.09239	0.08909	0.08404	0.11126	0.09666	0.1151	0.11646
1124.31	0.13577	0.13756	0.14319	0.12157	0.09183	0.08841	0.08311	0.11014	0.09565	0.11367	0.11478
1124.8	0.13561	0.13734	0.14288	0.12112	0.09123	0.08772	0.08217	0.10958	0.09462	0.11223	0.11311
1125.28	0.13538	0.13701	0.14251	0.12058	0.0906	0.087	0.08123	0.10846	0.09358	0.11079	0.11146
1125.76	0.13507	0.13658	0.14208	0.11998	0.08992	0.08625	0.08029	0.10735	0.09253	0.10936	0.10983
1126.24	0.13469	0.13604	0.14159	0.1193	0.0892	0.08548	0.07934	0.10624	0.09145	0.10793	0.10823
1126.72	0.13423	0.13542	0.14103	0.11856	0.08844	0.0847	0.07838	0.10513	0.09036	0.10651	0.10667
1127.21	0.1337	0.13472	0.1404	0.11776	0.08763	0.08392	0.07741	0.10403	0.08924	0.1051	0.10514
1127.69	0.13311	0.13396	0.13969	0.11691	0.08678	0.08313	0.07643	0.10292	0.08811	0.10369	0.10365
1128.17	0.13245	0.13314	0.1389	0.11601	0.08591	0.08234	0.07545	0.10182	0.08695	0.1023	0.10217
1128.65	0.13173	0.13229	0.13803	0.11507	0.085	0.08157	0.07446	0.10073	0.08579	0.10091	0.10071
1129.14	0.13097	0.13139	0.13708	0.1141	0.08408	0.0808	0.07346	0.09963	0.08461	0.09952	0.09925
1129.62	0.13015	0.13047	0.13608	0.1131	0.08314	0.08003	0.07246	0.098	0.08343	0.09815	0.09779
1130.1	0.1293	0.12951	0.13501	0.11206	0.08221	0.07926	0.07145	0.09691	0.08225	0.09678	0.09632
1130.58	0.12841	0.12853	0.1339	0.11101	0.08127	0.07847	0.07043	0.09528	0.08108	0.09542	0.09484
1131.06	0.12749	0.12751	0.13276	0.10993	0.08035	0.07768	0.06941	0.0942	0.07993	0.09406	0.09335
1131.55	0.12655	0.12647	0.1316	0.10883	0.07944	0.07686	0.06839	0.09259	0.07879	0.09272	0.09185
1132.03	0.12559	0.12541	0.13042	0.10772	0.07855	0.07602	0.06736	0.09151	0.07769	0.09138	0.09035
1132.51	0.12463	0.12433	0.12925	0.10661	0.07767	0.07516	0.06633	0.09044	0.0766	0.09006	0.08886
1132.99	0.12366	0.12323	0.12809	0.10551	0.07682	0.07429	0.06531	0.08884	0.07555	0.08875	0.08739
1133.47	0.12269	0.12213	0.12694	0.10443	0.076	0.07341	0.0643	0.08778	0.07453	0.08746	0.08596
1133.96	0.12173	0.12102	0.12581	0.10337	0.07519	0.07253	0.0633	0.08672	0.07355	0.0862	0.08458
1134.44	0.12079	0.11993	0.1247	0.10235	0.07441	0.07166	0.06234	0.08513	0.07259	0.08497	0.08326
1134.92	0.11988	0.11886	0.12362	0.10138	0.07364	0.07082	0.06141	0.08407	0.07168	0.08378	0.082
1135.4	0.11898	0.11781	0.12257	0.10045	0.07291	0.07	0.06053	0.08302	0.0708	0.08264	0.08083
1135.88	0.11812	0.1168	0.12154	0.09958	0.07219	0.06923	0.05972	0.08197	0.06997	0.08157	0.07975
1136.37	0.11729	0.11583	0.12055	0.09875	0.07151	0.0685	0.05896	0.08145	0.0692	0.08056	0.07876
1136.85	0.11649	0.11492	0.11959	0.09798	0.07086	0.06783	0.05828	0.0804	0.06848	0.07963	0.07788
1137.33	0.11573	0.11406	0.11868	0.09724	0.07025	0.06723	0.05768	0.07935	0.06783	0.0788	0.0771
1137.81	0.11501	0.11325	0.11781	0.09655	0.06968	0.0667	0.05716	0.07883	0.06726	0.07806	0.07643
1138.3	0.11433	0.11251	0.117	0.0959	0.06916	0.06624	0.05672	0.07831	0.06678	0.07744	0.07588
1138.78	0.11369	0.11184	0.11625	0.0953	0.0687	0.06586	0.05636	0.07727	0.06638	0.07693	0.07546
1139.26	0.11311	0.11123	0.11558	0.09473	0.0683	0.06556	0.05607	0.07676	0.06608	0.07655	0.07516
1139.74	0.11258	0.11068	0.11499	0.09422	0.06796	0.06533	0.05587	0.07624	0.06587	0.0763	0.07498
1140.22	0.11212	0.11021	0.11449	0.09376	0.06769	0.06519	0.05574	0.07624	0.06575	0.07618	0.07494
1140.71	0.11174	0.1098	0.11408	0.09336	0.06748	0.06511	0.05569	0.07572	0.06573	0.07619	0.07503
1141.19	0.11143	0.10947	0.11376	0.09304	0.06733	0.06509	0.05571	0.07572	0.0658	0.07633	0.07526
1141.67	0.11122	0.10922	0.11354	0.09279	0.06724	0.06514	0.0558	0.07572	0.06595	0.0766	0.07561
1142.15	0.1111	0.10905	0.11341	0.09263	0.06721	0.06524	0.05597	0.07572	0.06619	0.07697	0.07608
1142.63	0.11108	0.10897	0.11337	0.09257	0.06724	0.06539	0.05621	0.07572	0.0665	0.07745	0.07668
1143.12	0.11117	0.10899	0.11343	0.09261	0.06733	0.06559	0.05651	0.07624	0.06689	0.07803	0.07738
1143.6	0.11137	0.10913	0.11358	0.09276	0.06748	0.06585	0.05689	0.07676	0.06735	0.07869	0.07818
1144.08	0.11168	0.10938	0.11384	0.09302	0.0677	0.06617	0.05734	0.07727	0.06789	0.07942	0.07907
1144.56	0.1121	0.10976	0.1142	0.0934	0.06799	0.06655	0.05785	0.07779	0.0685	0.08023	0.08004
1145.05	0.11264	0.11028	0.11467	0.09389	0.06835	0.06699	0.05843	0.07883	0.06918	0.0811	0.08108
1145.53	0.11329	0.11094	0.11526	0.09451	0.06879	0.06751	0.05908	0.07935	0.06993	0.08202	0.08219
1146.01	0.11407	0.11174	0.11598	0.09523	0.06933	0.06809	0.05978	0.0804	0.07075	0.08301	0.08334
1146.49	0.11496	0.11269	0.11683	0.09607	0.06995	0.06875	0.06055	0.08145	0.07162	0.08404	0.08454
1146.97	0.11596	0.11378	0.11782	0.09702	0.07066	0.06948	0.06138	0.08249	0.07254	0.08513	0.08578
1147.46	0.11708	0.11501	0.11895	0.09806	0.07145	0.07026	0.06225	0.08355	0.0735	0.08626	0.08704
1147.94	0.11831	0.11636	0.12021	0.09918	0.07233	0.07111	0.06318	0.0846	0.0745	0.08743	0.08832
1148.42	0.11965	0.11784	0.1216	0.10038	0.07328	0.07199	0.06414	0.08566	0.07552	0.08863	0.08962
1148.9	0.12108	0.11942	0.12309	0.10164	0.07429	0.07291	0.06513	0.08672	0.07656	0.08987	0.09092
1149.38	0.12259	0.12109	0.12469	0.10296	0.07534	0.07385	0.06614	0.08831	0.0776	0.09112	0.09223
1149.87	0.12419	0.12282	0.12636	0.10431	0.07643	0.0748	0.06715	0.08938	0.07864	0.09238	0.09353
1150.35	0.12584	0.12462	0.1281	0.10569	0.07753	0.07575	0.06816	0.09044	0.07968	0.09364	0.09482
1150.83	0.12755	0.12645	0.12988	0.10708	0.07864	0.07669	0.06915	0.09151	0.0807	0.09489	0.09609
1151.31	0.12928	0.12831	0.1317	0.10848	0.07974	0.07761	0.07011	0.09313	0.0817	0.09612	0.09732
1151.8	0.13104	0.13017	0.13352	0.10987	0.08082	0.07849	0.07103	0.0942	0.08267	0.0973	0.09851
1152.28	0.1328	0.13203	0.13535	0.11123	0.08187	0.07932	0.07189	0.09528	0.0836	0.09843	0.09965
1152.76	0.13456	0.13386	0.13715	0.11257	0.08289	0.0801	0.0727	0.09637	0.08447	0.09949	0.10071
1153.24	0.1363	0.13566	0.13893	0.11387	0.08385	0.0808	0.07344	0.09745	0.08528	0.10047	0.10168
1153.72	0.138	0.13741	0.14066	0.11512	0.08476	0.08143	0.0741	0.098	0.086	0.10134	0.10255
1154.21	0.13967	0.13911	0.14234	0.11631	0.0856	0.08197	0.07467	0.09909	0.08664	0.1021	0.10329
1154.69	0.14129	0.14074	0.14395	0.11745	0.08638	0.08242	0.07516	0.10018	0.08717	0.10272	0.10388
1155.17	0.14286	0.1423	0.14548	0.11853	0.08707	0.08276	0.07554	0.10073	0.08758	0.10319	0.10432
1155.65	0.14436	0.14378	0.14691	0.11954	0.08768	0.083	0.07582	0.10127	0.08787	0.10351	0.10458
1156.13	0.14578	0.14517	0.14825	0.12048	0.08821	0.08315	0.07598	0.10182	0.08801	0.10364	0.10466
1156.62	0.14713	0.14647	0.14947	0.12133	0.08863	0.08319	0.07602	0.10182	0.08801	0.10359	0.10454
1157.1	0.1484	0.14768	0.15058	0.1221	0.08896	0.08314	0.07594	0.10237	0.08785	0.10335	0.10421
1157.58	0.14957	0.1488	0.15157	0.12278	0.08919	0.08299	0.07573	0.10237	0.08753	0.1029	0.10367
1158.06	0.15066	0.14982	0.15243	0.12334	0.08933	0.08276	0.07538	0.10237	0.08706	0.10225	0.10293
1158.55	0.15165	0.15075	0.15316	0.12378	0.08936	0.08245	0.07491	0.10182	0.08643	0.10141	0.10196
1159.03	0.15255	0.15157	0.15378	0.1241	0.0893	0.08205	0.0743	0.10127	0.08564	0.10036	0.10079
1159.51	0.15335	0.1523	0.15428	0.12429	0.08914	0.08158	0.07356	0.10073	0.0847	0.09913	0.0994
1159.99	0.15406	0.15293	0.15467	0.12435	0.0889	0.08103	0.0727	0.10018	0.08362	0.09773	0.09781
1160.47	0.15467	0.15344	0.15496	0.12429	0.08858	0.0804	0.07173	0.09909	0.08241	0.09618	0.09602
1160.96	0.15519	0.15385	0.15515	0.12411	0.08818	0.0797	0.07065	0.098	0.08109	0.09449	0.09406
1161.44	0.1556	0.15414	0.15524	0.12382	0.0877	0.07893	0.06947	0.09691	0.07965	0.09267	0.09193
1161.92	0.15592	0.15433	0.15525	0.12344	0.08716	0.0781	0.0682	0.09528	0.07813	0.09077	0.08967
1162.4	0.15614	0.15441	0.15518	0.12299	0.08654	0.07721	0.06686	0.0942	0.07654	0.08878	0.08729
1162.88	0.15626	0.15438	0.15503	0.12249	0.08587	0.07627	0.06546	0.09259	0.0749	0.08674	0.08484
1163.37	0.1563	0.15426	0.1548	0.12194	0.08514	0.07528	0.06401	0.09098	0.07322	0.08465	0.08232
1163.85	0.15624	0.15405	0.1545	0.12136	0.08436	0.07426	0.06253	0.08991	0.07152	0.08254	0.07978
1164.33	0.15611	0.15376	0.15413	0.12076	0.08355	0.07322	0.06103	0.08831	0.06981	0.08041	0.07724
1164.81	0.15591	0.15341	0.15371	0.12014	0.0827	0.07215	0.05952	0.08672	0.06812	0.07828	0.07472
1165.3	0.15565	0.153	0.15322	0.1195	0.08183	0.07108	0.05803	0.08513	0.06644	0.07617	0.07223
1165.78	0.15535	0.15255	0.1527	0.11885	0.08094	0.07001	0.05655	0.08355	0.06479	0.07407	0.0698
1166.26	0.15501	0.15205	0.15213	0.11818	0.08005	0.06895	0.05511	0.08197	0.06318	0.072	0.06744
1166.74	0.15463	0.15152	0.15152	0.11748	0.07914	0.06791	0.0537	0.08092	0.06161	0.06997	0.06514
1167.22	0.15424	0.15096	0.15089	0.11676	0.07823	0.06688	0.05235	0.07935	0.06008	0.068	0.06292
1167.71	0.15383	0.15038	0.15022	0.11601	0.07731	0.06589	0.05105	0.07779	0.0586	0.06608	0.06078
1168.19	0.1534	0.14976	0.14952	0.11522	0.0764	0.06493	0.0498	0.07676	0.05715	0.06423	0.05871
1168.67	0.15295	0.14912	0.14879	0.1144	0.07548	0.064	0.04861	0.0752	0.05575	0.06246	0.05673
1169.15	0.15247	0.14845	0.14802	0.11355	0.07458	0.0631	0.04747	0.07417	0.05439	0.06076	0.05484
1169.63	0.15197	0.14775	0.14721	0.11266	0.07368	0.06224	0.04638	0.07263	0.05307	0.05916	0.05303
1170.12	0.15144	0.14702	0.14637	0.11174	0.07279	0.0614	0.04534	0.0716	0.0518	0.05763	0.05131
1170.6	0.15087	0.14627	0.1455	0.1108	0.07192	0.06059	0.04434	0.07007	0.05057	0.05619	0.04967
1171.08	0.15026	0.14549	0.14459	0.10985	0.07107	0.05981	0.04338	0.06905	0.0494	0.05483	0.04813
1171.56	0.1496	0.14469	0.14366	0.1089	0.07023	0.05904	0.04245	0.06803	0.04827	0.05354	0.04666
1172.05	0.14889	0.14386	0.14271	0.10795	0.0694	0.05829	0.04156	0.06702	0.0472	0.05232	0.04528
1172.53	0.14814	0.143	0.14175	0.10701	0.06858	0.05757	0.04068	0.0655	0.04618	0.05115	0.04397
1173.01	0.14735	0.14213	0.14079	0.10608	0.06777	0.05688	0.03984	0.06449	0.04522	0.05004	0.04273
1173.49	0.14652	0.14123	0.13982	0.10518	0.06697	0.05621	0.03902	0.06349	0.04432	0.04898	0.04157
1173.97	0.14565	0.1403	0.13886	0.10429	0.06617	0.05557	0.03823	0.06248	0.04347	0.04796	0.04046
1174.45	0.14476	0.13936	0.1379	0.10343	0.06538	0.05496	0.03746	0.06198	0.04267	0.04698	0.03941
1174.94	0.14384	0.1384	0.13694	0.10259	0.06459	0.05438	0.03672	0.06098	0.04192	0.04605	0.03841
1175.42	0.14291	0.13742	0.13598	0.10177	0.06382	0.05382	0.03601	0.05998	0.04122	0.04514	0.03747
1175.9	0.14196	0.13644	0.13503	0.10096	0.06307	0.05329	0.03533	0.05899	0.04054	0.04428	0.03657
1176.38	0.14101	0.13545	0.13408	0.10017	0.06235	0.05276	0.03468	0.05849	0.0399	0.04344	0.03571
1176.87	0.14006	0.13446	0.13313	0.09937	0.06166	0.05224	0.03406	0.0575	0.03929	0.04264	0.03489
1177.35	0.13913	0.13348	0.13218	0.09859	0.061	0.05173	0.03348	0.057	0.0387	0.04187	0.03411
1177.83	0.13821	0.13251	0.13125	0.09781	0.06039	0.05123	0.03293	0.05601	0.03813	0.04112	0.03335
1178.31	0.13734	0.13157	0.13033	0.09703	0.05981	0.05073	0.03242	0.05552	0.03759	0.04041	0.03263
1178.8	0.13651	0.13065	0.12944	0.09627	0.05928	0.05026	0.03194	0.05502	0.03708	0.03974	0.03194
1179.28	0.13574	0.12977	0.12858	0.09552	0.05878	0.04981	0.03149	0.05404	0.03659	0.03911	0.03127
1179.76	0.13504	0.12894	0.12779	0.0948	0.05831	0.04939	0.03109	0.05355	0.03615	0.03852	0.03064
1180.24	0.13441	0.12817	0.12706	0.09412	0.05787	0.04901	0.03072	0.05306	0.03574	0.03798	0.03004
1180.72	0.13387	0.12748	0.12641	0.09349	0.05747	0.04868	0.03039	0.05257	0.03538	0.0375	0.02948
1181.2	0.13341	0.12688	0.12586	0.09294	0.0571	0.0484	0.0301	0.05208	0.03506	0.03709	0.02896
1181.69	0.13305	0.12639	0.12542	0.09247	0.05677	0.04818	0.02985	0.05159	0.03479	0.03674	0.0285
1182.17	0.13279	0.12602	0.1251	0.09209	0.05649	0.04802	0.02965	0.0511	0.03458	0.03645	0.02808
1182.65	0.13263	0.12579	0.1249	0.09183	0.05626	0.04792	0.0295	0.05061	0.03441	0.03623	0.02772
1183.13	0.13258	0.12571	0.12484	0.09168	0.0561	0.04788	0.0294	0.05061	0.03429	0.03609	0.02743
1183.62	0.13265	0.12578	0.12492	0.09166	0.05601	0.04789	0.02935	0.05061	0.03423	0.036	0.02719
1184.1	0.13287	0.12604	0.12515	0.09176	0.05601	0.04797	0.02935	0.05061	0.03423	0.03598	0.02702
1184.58	0.13324	0.12647	0.12553	0.092	0.05611	0.04812	0.02941	0.05061	0.03428	0.03603	0.02692
1185.06	0.13379	0.1271	0.12606	0.09237	0.05631	0.04833	0.02953	0.0511	0.0344	0.03615	0.02689
1185.54	0.13453	0.12794	0.12677	0.09288	0.05663	0.04862	0.02971	0.0511	0.0346	0.03634	0.02694
1186.03	0.13549	0.12899	0.12765	0.09352	0.05706	0.04899	0.02996	0.05159	0.03487	0.0366	0.02707
1186.51	0.13669	0.13027	0.12873	0.09431	0.05761	0.04945	0.03027	0.05257	0.03523	0.03695	0.02728
1186.99	0.13813	0.13179	0.13002	0.09525	0.05828	0.04999	0.03065	0.05306	0.03567	0.03737	0.02757
1187.47	0.13984	0.13356	0.13153	0.09635	0.05908	0.05063	0.03111	0.05404	0.0362	0.03789	0.02795
1187.95	0.14183	0.13559	0.13327	0.09763	0.05999	0.05137	0.03165	0.05502	0.03683	0.03849	0.02842
1188.44	0.1441	0.1379	0.13527	0.09909	0.06103	0.05221	0.03228	0.05601	0.03754	0.03919	0.02896
1188.92	0.14668	0.1405	0.13754	0.10074	0.06218	0.05315	0.03299	0.057	0.03833	0.03999	0.02959
1189.4	0.14956	0.14338	0.14008	0.10259	0.06344	0.05419	0.03378	0.05849	0.03921	0.04088	0.03028
1189.88	0.15275	0.14657	0.14293	0.10465	0.06482	0.05534	0.03465	0.05998	0.04017	0.04188	0.03104
1190.37	0.15627	0.15007	0.14609	0.10693	0.06631	0.05659	0.03561	0.06148	0.0412	0.04297	0.03185
1190.85	0.16013	0.1539	0.14957	0.10943	0.0679	0.05794	0.03663	0.06349	0.04231	0.04415	0.03271
1191.33	0.16432	0.15806	0.15339	0.11215	0.06961	0.0594	0.03772	0.065	0.04348	0.04543	0.0336
1191.81	0.16887	0.16256	0.15755	0.1151	0.07144	0.06095	0.03887	0.06702	0.04472	0.04678	0.03452
1192.29	0.17378	0.16742	0.16207	0.11827	0.07338	0.0626	0.04007	0.06905	0.04601	0.04821	0.03545
1192.78	0.17906	0.17264	0.16694	0.12167	0.07545	0.06434	0.04131	0.07109	0.04734	0.04968	0.03639
1193.26	0.18472	0.17825	0.17217	0.1253	0.07764	0.06616	0.04259	0.07314	0.04872	0.0512	0.03733
1193.74	0.19079	0.18426	0.17776	0.12916	0.07996	0.06805	0.04389	0.0752	0.05011	0.05273	0.03826
1194.22	0.19726	0.19068	0.18372	0.13324	0.08241	0.07	0.04522	0.07779	0.05152	0.05427	0.03916
1194.7	0.20415	0.19752	0.19003	0.13755	0.08498	0.07202	0.04656	0.07988	0.05291	0.05578	0.04001
1195.19	0.21147	0.2048	0.19671	0.14209	0.08768	0.07408	0.04792	0.08249	0.05429	0.05727	0.04081
1195.67	0.21924	0.21252	0.20375	0.14686	0.09049	0.07618	0.04927	0.08513	0.05564	0.0587	0.04155
1196.15	0.22746	0.22069	0.21116	0.15187	0.09342	0.07832	0.05063	0.08725	0.05694	0.06009	0.04222
1196.63	0.23614	0.22931	0.21895	0.15711	0.09646	0.08048	0.05196	0.08991	0.0582	0.0614	0.04281
1197.12	0.24528	0.23839	0.22711	0.16258	0.0996	0.08267	0.05329	0.09259	0.05941	0.06266	0.04332
1197.6	0.25488	0.24793	0.23565	0.16829	0.10283	0.08488	0.05458	0.09528	0.06057	0.06385	0.04374
1198.08	0.26492	0.25792	0.24457	0.17422	0.10616	0.08709	0.05585	0.09854	0.06169	0.06497	0.04408
1198.56	0.27539	0.26834	0.25385	0.18037	0.10956	0.0893	0.05708	0.10127	0.06276	0.06603	0.04434
1199.04	0.28624	0.27917	0.26349	0.18673	0.11304	0.0915	0.05829	0.10403	0.06378	0.06704	0.04452
1199.53	0.29746	0.29038	0.27345	0.19328	0.11657	0.09368	0.05945	0.10679	0.06477	0.068	0.04462
1200.01	0.30898	0.30193	0.28369	0.2	0.12015	0.09584	0.06058	0.10958	0.06571	0.0689	0.04463
1200.49	0.32075	0.31377	0.29417	0.20688	0.12375	0.09795	0.06168	0.11238	0.06661	0.06976	0.04456
1200.97	0.33271	0.32583	0.30484	0.21387	0.12736	0.10003	0.06274	0.1152	0.06747	0.07057	0.04441
1201.45	0.34477	0.33805	0.31564	0.22096	0.13095	0.10205	0.06377	0.11805	0.06829	0.07134	0.04417
1201.94	0.35686	0.35034	0.32649	0.22811	0.13452	0.10401	0.06477	0.1209	0.06906	0.07208	0.04386
1202.42	0.36888	0.36262	0.33733	0.23528	0.13804	0.10592	0.06573	0.12378	0.06979	0.07278	0.04348
1202.9	0.38075	0.3748	0.34809	0.24244	0.14149	0.10775	0.06664	0.12668	0.07047	0.07344	0.04304
1203.38	0.39238	0.38679	0.35869	0.24954	0.14487	0.10952	0.06752	0.12901	0.07111	0.07408	0.04255
1203.87	0.40366	0.39848	0.36907	0.25655	0.14815	0.11121	0.06835	0.13194	0.07171	0.07468	0.04203
1204.35	0.41452	0.40981	0.37915	0.26342	0.15134	0.11282	0.06913	0.1343	0.07228	0.07526	0.0415
1204.83	0.42487	0.42067	0.38887	0.27011	0.15442	0.11434	0.06987	0.13727	0.07281	0.07582	0.04096
1205.31	0.43463	0.43101	0.39818	0.27658	0.15738	0.11579	0.07056	0.13966	0.07331	0.07637	0.04042
1205.79	0.44375	0.44076	0.407	0.28278	0.16023	0.11714	0.07122	0.14206	0.07378	0.0769	0.03991
1206.28	0.45218	0.44986	0.4153	0.28869	0.16295	0.1184	0.07184	0.14448	0.07423	0.07742	0.03942
1206.76	0.45989	0.45827	0.42302	0.29428	0.16555	0.11956	0.07242	0.1463	0.07465	0.07793	0.03896
1207.24	0.46683	0.46596	0.43013	0.29951	0.16801	0.12062	0.07299	0.14874	0.07504	0.07845	0.03853
1207.72	0.47302	0.4729	0.43662	0.30439	0.17034	0.12159	0.07353	0.15058	0.07542	0.07897	0.03812
1208.2	0.47844	0.47909	0.44245	0.30889	0.17253	0.12247	0.07406	0.15243	0.07577	0.07949	0.03775
1208.69	0.48311	0.48452	0.44764	0.31303	0.17458	0.12325	0.07458	0.1549	0.07611	0.08003	0.03741
1209.17	0.48704	0.48922	0.45219	0.31681	0.17649	0.12395	0.07509	0.15614	0.07643	0.08057	0.0371
1209.65	0.49027	0.4932	0.45611	0.32023	0.17826	0.12456	0.07559	0.15802	0.07674	0.08111	0.03683
1210.13	0.49282	0.49648	0.45944	0.32332	0.17989	0.12511	0.07608	0.15989	0.07704	0.08166	0.0366
1210.62	0.49474	0.49911	0.46219	0.32609	0.18138	0.12559	0.07657	0.16115	0.07735	0.08221	0.03641
1211.1	0.49606	0.50113	0.46441	0.32854	0.18273	0.12602	0.07705	0.16241	0.07765	0.08275	0.03627
1211.58	0.49684	0.50258	0.46614	0.3307	0.18396	0.1264	0.07751	0.16368	0.07797	0.08329	0.03617
1212.06	0.49711	0.50351	0.4674	0.33258	0.18505	0.12673	0.07797	0.16494	0.07829	0.08381	0.03613
1212.54	0.49694	0.50396	0.46824	0.33417	0.18602	0.12703	0.07842	0.16558	0.07862	0.08433	0.03614
1213.03	0.49637	0.50399	0.46869	0.33551	0.18687	0.12729	0.07886	0.16685	0.07896	0.08484	0.0362
1213.51	0.49544	0.50364	0.46879	0.33659	0.18761	0.12751	0.0793	0.16749	0.07931	0.08533	0.03631
1213.99	0.49421	0.50296	0.46856	0.33742	0.18824	0.1277	0.07972	0.16877	0.07967	0.08583	0.03646
1214.47	0.4927	0.50197	0.46805	0.33802	0.18878	0.12784	0.08014	0.16941	0.08003	0.08632	0.03664
1214.95	0.49095	0.50072	0.46727	0.3384	0.18923	0.12795	0.08056	0.17005	0.08039	0.08681	0.03687
1215.44	0.48901	0.49925	0.46627	0.33859	0.18961	0.12802	0.08097	0.1707	0.08074	0.0873	0.03712
1215.92	0.48689	0.49759	0.46508	0.3386	0.18992	0.12805	0.08136	0.17134	0.08109	0.0878	0.03742
1216.4	0.48463	0.49576	0.46372	0.33846	0.19018	0.12806	0.08175	0.17198	0.08144	0.08831	0.03774
1216.88	0.48227	0.4938	0.46224	0.3382	0.19039	0.12804	0.08212	0.17198	0.08177	0.08882	0.03811
1217.37	0.47981	0.49174	0.46066	0.33784	0.19057	0.128	0.08248	0.17263	0.08211	0.08934	0.03851
1217.85	0.4773	0.4896	0.45902	0.33739	0.1907	0.12796	0.08282	0.17328	0.08244	0.08986	0.03896
1218.33	0.47476	0.4874	0.45733	0.33688	0.19081	0.12792	0.08313	0.17328	0.08276	0.09039	0.03946
1218.81	0.4722	0.48516	0.45561	0.33632	0.19088	0.12788	0.08343	0.17393	0.08309	0.09093	0.03999
1219.29	0.46966	0.48291	0.4539	0.33572	0.19092	0.12785	0.08372	0.17393	0.08341	0.09147	0.04057
1219.78	0.46715	0.48067	0.45219	0.33509	0.19093	0.12784	0.08399	0.17457	0.08374	0.09201	0.04117
1220.26	0.46468	0.47844	0.4505	0.33443	0.1909	0.12782	0.08426	0.17457	0.08407	0.09255	0.0418
1220.74	0.46226	0.47625	0.44882	0.33375	0.19085	0.12782	0.08452	0.17457	0.08441	0.09308	0.04244
1221.22	0.4599	0.47409	0.44716	0.33304	0.19076	0.12781	0.08479	0.17522	0.08474	0.09361	0.04309
1221.7	0.45759	0.47195	0.44551	0.33231	0.19065	0.1278	0.08506	0.17522	0.08507	0.09411	0.04372
1222.19	0.45531	0.46985	0.44385	0.33156	0.19052	0.12777	0.08534	0.17522	0.0854	0.0946	0.04434
1222.67	0.45307	0.46776	0.44219	0.33079	0.19037	0.12773	0.08561	0.17522	0.08571	0.09506	0.04493
1223.15	0.45083	0.46567	0.44051	0.33001	0.19021	0.12767	0.08587	0.17587	0.08599	0.09548	0.04549
1223.63	0.44858	0.46354	0.43879	0.32921	0.19003	0.12759	0.08611	0.17587	0.08624	0.09587	0.046
1224.11	0.44629	0.46137	0.43703	0.3284	0.18985	0.12749	0.08632	0.17587	0.08645	0.09621	0.04648
1224.6	0.44393	0.45912	0.43521	0.32757	0.18964	0.12737	0.08649	0.17587	0.08662	0.09652	0.04691
1225.08	0.44149	0.45677	0.43333	0.32671	0.18943	0.12722	0.08661	0.17653	0.08674	0.09678	0.04729
1225.56	0.43893	0.45429	0.43135	0.32582	0.18918	0.12705	0.08669	0.17653	0.08681	0.097	0.04763
1226.04	0.43625	0.45166	0.42928	0.32487	0.18891	0.12686	0.08671	0.17653	0.08683	0.09718	0.04791
1226.53	0.43341	0.44887	0.42709	0.32386	0.1886	0.12664	0.08668	0.17653	0.0868	0.09733	0.04815
1227.01	0.43041	0.44591	0.42478	0.32277	0.18826	0.12639	0.0866	0.17587	0.08673	0.09743	0.04834
1227.49	0.42724	0.44277	0.42233	0.32158	0.18787	0.12611	0.08648	0.17587	0.08663	0.0975	0.04848
1227.97	0.4239	0.43946	0.41973	0.32028	0.18745	0.1258	0.08633	0.17587	0.0865	0.09752	0.04858
1228.45	0.42039	0.43596	0.41697	0.31885	0.18697	0.12545	0.08614	0.17522	0.08634	0.09751	0.04864
1228.94	0.4167	0.43229	0.41405	0.3173	0.18646	0.12507	0.08593	0.17522	0.08617	0.09745	0.04868
1229.42	0.41285	0.42845	0.41097	0.3156	0.18589	0.12464	0.0857	0.17457	0.08597	0.09735	0.04868
1229.9	0.40884	0.42445	0.40771	0.31378	0.18527	0.12417	0.08545	0.17393	0.08576	0.09721	0.04867
1230.38	0.40467	0.42028	0.4043	0.31182	0.1846	0.12366	0.08518	0.17328	0.08552	0.09703	0.04864
1230.86	0.40036	0.41595	0.40072	0.30974	0.18387	0.12311	0.08489	0.17263	0.08525	0.09679	0.0486
1231.35	0.3959	0.41146	0.39699	0.30755	0.18308	0.12251	0.08457	0.17198	0.08496	0.09652	0.04856
1231.83	0.39129	0.40682	0.39312	0.30525	0.18221	0.12188	0.08423	0.17134	0.08462	0.09619	0.0485
1232.31	0.38655	0.40203	0.38912	0.30286	0.18126	0.12119	0.08387	0.17005	0.08425	0.09583	0.04844
1232.79	0.38167	0.3971	0.38499	0.30038	0.18024	0.12047	0.08348	0.16941	0.08384	0.09542	0.04837
1233.28	0.37666	0.39203	0.38073	0.29782	0.17913	0.11971	0.08306	0.16877	0.08338	0.09497	0.04829
1233.76	0.37154	0.38684	0.37637	0.29517	0.17794	0.11892	0.08262	0.16749	0.0829	0.09448	0.04819
1234.24	0.3663	0.38155	0.37191	0.29245	0.17668	0.11808	0.08215	0.16622	0.08238	0.09396	0.04808
1234.72	0.36098	0.37616	0.36736	0.28965	0.17534	0.11722	0.08165	0.16558	0.08184	0.09341	0.04795
1235.2	0.35559	0.37071	0.36272	0.28677	0.17394	0.11632	0.08112	0.16431	0.08128	0.09283	0.0478
1235.68	0.35015	0.36521	0.358	0.28381	0.17248	0.1154	0.08057	0.16304	0.08071	0.09223	0.04762
1236.17	0.34469	0.35967	0.35322	0.28078	0.17098	0.11444	0.07999	0.16178	0.08012	0.09161	0.04744
1236.65	0.3392	0.35413	0.34839	0.27768	0.16945	0.11347	0.07939	0.16052	0.07953	0.09098	0.04723
1237.13	0.33373	0.34858	0.34351	0.27453	0.16789	0.11247	0.07877	0.15927	0.07894	0.09034	0.04701
1237.61	0.32827	0.34304	0.33859	0.27132	0.16631	0.11146	0.07813	0.15802	0.07833	0.08968	0.04678
1238.1	0.32283	0.33753	0.33366	0.26809	0.16472	0.11043	0.07748	0.15614	0.07772	0.08901	0.04655
1238.58	0.31743	0.33204	0.32871	0.26483	0.16311	0.10939	0.07682	0.1549	0.07709	0.08833	0.0463
1239.06	0.31206	0.32657	0.32377	0.26156	0.1615	0.10834	0.07616	0.15366	0.07645	0.08764	0.04606
1239.54	0.30672	0.32114	0.31884	0.25829	0.15988	0.1073	0.0755	0.15181	0.0758	0.08692	0.04581
1240.02	0.30142	0.31574	0.31394	0.25502	0.15825	0.10626	0.07483	0.15058	0.07513	0.0862	0.04556
1240.51	0.29617	0.31037	0.30907	0.25177	0.15661	0.10522	0.07417	0.14874	0.07445	0.08546	0.04532
1240.99	0.29096	0.30505	0.30424	0.24852	0.15495	0.10419	0.07351	0.14752	0.07376	0.0847	0.04507
1241.47	0.28581	0.29977	0.29947	0.24528	0.15328	0.10317	0.07284	0.14569	0.07306	0.08394	0.04483
1241.95	0.28072	0.29454	0.29474	0.24205	0.15159	0.10216	0.07217	0.14388	0.07237	0.08317	0.0446
1242.43	0.2757	0.28938	0.29008	0.23882	0.14989	0.10115	0.07149	0.14267	0.07168	0.0824	0.04436
1242.92	0.27077	0.28429	0.28546	0.2356	0.14817	0.10015	0.0708	0.14086	0.071	0.08163	0.04414
1243.4	0.26593	0.27927	0.2809	0.23238	0.14645	0.09915	0.0701	0.13906	0.07033	0.08088	0.04392
1243.88	0.26118	0.27434	0.2764	0.22916	0.14473	0.09815	0.06939	0.13787	0.06967	0.08015	0.04372
1244.36	0.25654	0.26949	0.27195	0.22595	0.143	0.09715	0.06867	0.13608	0.06903	0.07944	0.04352
1244.85	0.25198	0.26472	0.26756	0.22275	0.14128	0.09615	0.06796	0.1349	0.0684	0.07876	0.04335
1245.33	0.24752	0.26004	0.26322	0.21957	0.13957	0.09515	0.06724	0.13312	0.06778	0.0781	0.0432
1245.81	0.24313	0.25544	0.25894	0.2164	0.13786	0.09415	0.06654	0.13194	0.06717	0.07747	0.04307
1246.29	0.23882	0.25092	0.25472	0.21326	0.13616	0.09315	0.06585	0.13018	0.06656	0.07685	0.04298
1246.77	0.23458	0.24647	0.25056	0.21015	0.13446	0.09215	0.06518	0.12843	0.06595	0.07625	0.04292
1247.26	0.2304	0.24209	0.24646	0.20706	0.13277	0.09116	0.06453	0.12726	0.06534	0.07567	0.04289
1247.74	0.22627	0.23778	0.24242	0.204	0.13109	0.09017	0.06389	0.12552	0.06474	0.07508	0.04289
1248.22	0.22219	0.23355	0.23844	0.20097	0.1294	0.08918	0.06327	0.12436	0.06414	0.0745	0.04292
1248.7	0.21816	0.22937	0.23451	0.19796	0.12772	0.0882	0.06267	0.12263	0.06356	0.07392	0.04298
1249.18	0.21419	0.22527	0.23064	0.19497	0.12604	0.08722	0.06208	0.1209	0.063	0.07334	0.04306
1249.67	0.21027	0.22124	0.22681	0.19199	0.12436	0.08624	0.06151	0.11976	0.06245	0.07276	0.04316
1250.15	0.20641	0.21727	0.22302	0.18904	0.12268	0.08526	0.06094	0.11805	0.06194	0.07218	0.04327
1250.63	0.2026	0.21336	0.21928	0.18609	0.12101	0.08428	0.06037	0.11691	0.06145	0.0716	0.04338
1251.11	0.19887	0.20952	0.21556	0.18316	0.11935	0.08331	0.05982	0.1152	0.06099	0.07103	0.0435
1251.6	0.19519	0.20574	0.21188	0.18024	0.11769	0.08235	0.05926	0.11351	0.06056	0.07047	0.04363
1252.08	0.19159	0.20201	0.20824	0.17733	0.11605	0.08139	0.05871	0.11238	0.06014	0.06992	0.04377
1252.56	0.18806	0.19834	0.20464	0.17444	0.11443	0.08044	0.05816	0.1107	0.05974	0.06939	0.04393
1253.04	0.18459	0.19472	0.20108	0.17157	0.11281	0.07951	0.05761	0.10958	0.05934	0.06888	0.0441
1253.52	0.1812	0.19116	0.19757	0.16872	0.11121	0.0786	0.05707	0.10791	0.05895	0.06839	0.04429
1254.01	0.17788	0.18765	0.19412	0.1659	0.10961	0.07771	0.05651	0.10624	0.05856	0.06791	0.0445
1254.49	0.17463	0.18419	0.19073	0.16312	0.10802	0.07684	0.05596	0.10513	0.05816	0.06745	0.04474
1254.97	0.17145	0.1808	0.1874	0.16038	0.10643	0.07599	0.05541	0.10347	0.05776	0.06701	0.045
1255.45	0.16834	0.17746	0.18413	0.15768	0.10486	0.07516	0.05485	0.10182	0.05736	0.06658	0.04528
1255.93	0.16527	0.17417	0.18092	0.15502	0.10329	0.07435	0.0543	0.10073	0.05696	0.06617	0.04558
1256.42	0.16226	0.17095	0.17777	0.15241	0.10172	0.07355	0.05375	0.09909	0.05655	0.06575	0.04588
1256.9	0.15928	0.16777	0.17468	0.14984	0.10017	0.07275	0.05321	0.098	0.05615	0.06534	0.04619
1257.38	0.15633	0.16464	0.17164	0.14732	0.09862	0.07196	0.05268	0.09637	0.05576	0.06493	0.0465
1257.86	0.1534	0.16156	0.16864	0.14484	0.09709	0.07116	0.05216	0.09528	0.05536	0.06451	0.04681
1258.35	0.15049	0.15853	0.1657	0.1424	0.09557	0.07037	0.05165	0.09366	0.05497	0.06408	0.04709
1258.83	0.1476	0.15553	0.16279	0.14001	0.09407	0.06957	0.05114	0.09259	0.05457	0.06365	0.04736
1259.31	0.14473	0.15258	0.15993	0.13765	0.09258	0.06877	0.05065	0.09098	0.05416	0.06319	0.04761
1259.79	0.1419	0.14968	0.15712	0.13534	0.09112	0.06797	0.05015	0.08991	0.05375	0.06273	0.04782
1260.27	0.13911	0.14682	0.15436	0.13307	0.08967	0.06717	0.04965	0.08884	0.05333	0.06226	0.048
1260.76	0.13638	0.14402	0.15165	0.13084	0.08825	0.06637	0.04914	0.08725	0.05289	0.06178	0.04814
1261.24	0.13372	0.14127	0.14899	0.12865	0.08686	0.06558	0.04862	0.08619	0.05244	0.06129	0.04825
1261.72	0.13114	0.13858	0.14638	0.12651	0.08549	0.06479	0.0481	0.08513	0.05199	0.0608	0.04831
1262.2	0.12864	0.13596	0.14382	0.12439	0.08415	0.06401	0.04757	0.08355	0.05152	0.0603	0.04833
1262.68	0.12623	0.13341	0.14131	0.12231	0.08284	0.06323	0.04703	0.08249	0.05105	0.0598	0.04832
1263.17	0.12391	0.13092	0.13884	0.12026	0.08155	0.06245	0.04648	0.08145	0.05057	0.0593	0.04828
1263.65	0.12165	0.12849	0.13641	0.11824	0.08029	0.06167	0.04593	0.0804	0.05009	0.05879	0.04822
1264.13	0.11947	0.12611	0.13402	0.11624	0.07905	0.06089	0.04538	0.07883	0.04961	0.05827	0.04813
1264.61	0.11734	0.12379	0.13167	0.11428	0.07782	0.06011	0.04484	0.07779	0.04912	0.05774	0.04803
1265.1	0.11526	0.1215	0.12936	0.11234	0.0766	0.05933	0.04431	0.07676	0.04863	0.0572	0.04792
1265.58	0.1132	0.11926	0.12709	0.11043	0.0754	0.05856	0.04378	0.0752	0.04814	0.05664	0.0478
1266.06	0.11118	0.11704	0.12486	0.10855	0.0742	0.0578	0.04326	0.07417	0.04764	0.05607	0.04768
1266.54	0.10918	0.11484	0.12267	0.10671	0.07301	0.05705	0.04274	0.07314	0.04715	0.05548	0.04755
1267.02	0.1072	0.11267	0.12053	0.10491	0.07182	0.05631	0.04223	0.0716	0.04667	0.05488	0.04742
1267.51	0.10524	0.11053	0.11841	0.10314	0.07064	0.05559	0.04173	0.07058	0.04619	0.05428	0.04729
1267.99	0.1033	0.1084	0.11633	0.1014	0.06946	0.05489	0.04123	0.06956	0.04572	0.05368	0.04717
1268.47	0.10139	0.1063	0.11427	0.09969	0.06829	0.0542	0.04074	0.06803	0.04527	0.05309	0.04705
1268.95	0.09949	0.10422	0.11224	0.098	0.06714	0.05353	0.04025	0.06702	0.04484	0.05252	0.04694
1269.43	0.09763	0.10217	0.11022	0.09633	0.06599	0.05287	0.03977	0.06601	0.04442	0.05197	0.04684
1269.92	0.09579	0.10016	0.10821	0.09467	0.06486	0.05223	0.0393	0.065	0.04402	0.05146	0.04675
1270.4	0.09398	0.09819	0.10622	0.09301	0.06374	0.05161	0.03884	0.06399	0.04364	0.05097	0.04668
1270.88	0.0922	0.09625	0.10424	0.09136	0.06264	0.05101	0.0384	0.06298	0.04329	0.05052	0.04662
1271.36	0.09044	0.09435	0.10228	0.08971	0.06155	0.05043	0.03797	0.06198	0.04295	0.05011	0.04658
1271.85	0.08872	0.0925	0.10035	0.08807	0.06048	0.04986	0.03757	0.06098	0.04263	0.04972	0.04656
1272.33	0.08702	0.09069	0.09846	0.08644	0.05942	0.04932	0.03718	0.05998	0.04233	0.04936	0.04655
1272.81	0.08536	0.08892	0.0966	0.08483	0.05839	0.0488	0.03682	0.05948	0.04205	0.04902	0.04656
1273.29	0.08374	0.08719	0.0948	0.08325	0.05737	0.0483	0.03647	0.05849	0.04177	0.04869	0.04657
1273.77	0.08215	0.0855	0.09305	0.08169	0.05636	0.04782	0.03615	0.0575	0.04151	0.04836	0.04658
1274.26	0.08061	0.08384	0.09136	0.08016	0.05538	0.04735	0.03584	0.057	0.04125	0.04804	0.0466
1274.74	0.0791	0.08221	0.08972	0.07868	0.05441	0.04688	0.03555	0.05601	0.04098	0.04771	0.0466
1275.22	0.07764	0.08061	0.08814	0.07724	0.05346	0.04642	0.03525	0.05502	0.0407	0.04737	0.04659
1275.7	0.07623	0.07905	0.08661	0.07585	0.05253	0.04596	0.03496	0.05453	0.04041	0.04701	0.04657
1276.18	0.07485	0.07752	0.08513	0.0745	0.05162	0.0455	0.03465	0.05355	0.04011	0.04664	0.04652
1276.67	0.07352	0.07602	0.0837	0.0732	0.05073	0.04502	0.03432	0.05306	0.03977	0.04624	0.04643
1277.15	0.07222	0.07457	0.0823	0.07195	0.04987	0.04453	0.03396	0.05208	0.03942	0.04581	0.0463
1277.63	0.07097	0.07316	0.08095	0.07074	0.04902	0.04402	0.03357	0.0511	0.03903	0.04536	0.04613
1278.11	0.06975	0.0718	0.07962	0.06957	0.0482	0.04351	0.03315	0.05061	0.03862	0.04488	0.0459
1278.59	0.06856	0.07048	0.07833	0.06845	0.04741	0.04297	0.0327	0.04964	0.03817	0.04437	0.04563
1279.08	0.06742	0.06922	0.07708	0.06736	0.04663	0.04243	0.03223	0.04866	0.03771	0.04385	0.04531
1279.56	0.06631	0.068	0.07586	0.06631	0.04588	0.04187	0.03173	0.04818	0.03723	0.04331	0.04494
1280.04	0.06524	0.06683	0.07467	0.06528	0.04515	0.04132	0.03124	0.04721	0.03674	0.04276	0.04453
1280.52	0.0642	0.06571	0.07353	0.06428	0.04444	0.04076	0.03074	0.04624	0.03624	0.04222	0.04411
1281.01	0.06321	0.06463	0.07243	0.06331	0.04375	0.04022	0.03027	0.04576	0.03575	0.04168	0.04367
1281.49	0.06225	0.0636	0.07136	0.06235	0.04308	0.0397	0.02982	0.04479	0.03528	0.04116	0.04323
1281.97	0.06133	0.0626	0.07034	0.06142	0.04242	0.0392	0.02941	0.04431	0.03483	0.04067	0.04281
1282.45	0.06044	0.06165	0.06935	0.06051	0.04178	0.03873	0.02904	0.04335	0.03442	0.04021	0.04243
1282.93	0.05959	0.06074	0.06841	0.05963	0.04116	0.03831	0.02871	0.04287	0.03405	0.03978	0.04208
1283.42	0.05877	0.05986	0.06749	0.05877	0.04055	0.03793	0.02843	0.04239	0.03372	0.0394	0.04178
1283.9	0.05797	0.05903	0.06661	0.05794	0.03997	0.03759	0.02818	0.04191	0.03345	0.03905	0.04154
1284.38	0.05721	0.05823	0.06576	0.05715	0.0394	0.03729	0.02796	0.04144	0.03322	0.03875	0.04137
1284.86	0.05646	0.05747	0.06493	0.05639	0.03887	0.03704	0.02778	0.04096	0.03305	0.03849	0.04126
1285.34	0.05575	0.05674	0.06412	0.05567	0.03836	0.03682	0.02761	0.04048	0.03291	0.03829	0.04122
1285.83	0.05505	0.05604	0.06334	0.05498	0.03789	0.03663	0.02747	0.04001	0.03282	0.03813	0.04125
1286.31	0.05438	0.05537	0.06257	0.05432	0.03745	0.03648	0.02734	0.03953	0.03276	0.03803	0.04135
1286.79	0.05373	0.05472	0.06183	0.05369	0.03704	0.03635	0.02723	0.03953	0.03274	0.03799	0.04153
1287.27	0.05311	0.05408	0.06112	0.05308	0.03667	0.03625	0.02714	0.03905	0.03274	0.038	0.04177
1287.76	0.05251	0.05347	0.06042	0.05249	0.03633	0.03617	0.02706	0.03905	0.03276	0.03806	0.04209
1288.24	0.05192	0.05286	0.05976	0.05192	0.03602	0.03611	0.02701	0.03858	0.03281	0.03817	0.04247
1288.72	0.05136	0.05226	0.05912	0.05136	0.03573	0.03606	0.02698	0.03858	0.03288	0.03833	0.04292
1289.2	0.05082	0.05168	0.05851	0.05082	0.03545	0.03604	0.02697	0.0381	0.03297	0.03853	0.04341
1289.68	0.0503	0.0511	0.05793	0.05029	0.03519	0.03603	0.02699	0.0381	0.03309	0.03876	0.04395
1290.16	0.04979	0.05053	0.05738	0.04978	0.03493	0.03602	0.02704	0.03763	0.03324	0.03901	0.04451
1290.65	0.0493	0.04996	0.05684	0.04928	0.03468	0.03603	0.02711	0.03763	0.03341	0.03929	0.04509
1291.13	0.04883	0.0494	0.05632	0.0488	0.03442	0.03603	0.02721	0.03763	0.03361	0.03956	0.04568
1291.61	0.04836	0.04885	0.05582	0.04833	0.03417	0.03604	0.02732	0.03763	0.03383	0.03984	0.04627
1292.09	0.04791	0.04831	0.05533	0.04787	0.03391	0.03605	0.02744	0.03763	0.03406	0.04011	0.04684
1292.58	0.04746	0.04778	0.05484	0.04743	0.03365	0.03605	0.02757	0.03716	0.03431	0.04038	0.04738
1293.06	0.04702	0.04725	0.05437	0.04701	0.0334	0.03606	0.0277	0.03716	0.03456	0.04063	0.0479
1293.54	0.04657	0.04674	0.0539	0.04659	0.03315	0.03607	0.02783	0.03716	0.0348	0.04087	0.0484
1294.02	0.04613	0.04624	0.05343	0.04619	0.03291	0.03609	0.02796	0.03716	0.03504	0.04109	0.04887
1294.5	0.04568	0.04574	0.05298	0.0458	0.03268	0.03612	0.02807	0.03716	0.03527	0.04132	0.04933
1294.99	0.04522	0.04526	0.05253	0.04542	0.03245	0.03616	0.02818	0.03716	0.03548	0.04154	0.04977
1295.47	0.04475	0.04478	0.0521	0.04505	0.03224	0.03622	0.02829	0.03716	0.03568	0.04176	0.05021
1295.95	0.04428	0.04431	0.05166	0.04469	0.03204	0.03629	0.02839	0.03716	0.03588	0.042	0.05065
1296.43	0.0438	0.04385	0.05123	0.04435	0.03185	0.03637	0.0285	0.03716	0.03607	0.04225	0.0511
1296.91	0.04332	0.04339	0.0508	0.04402	0.03168	0.03646	0.02862	0.03716	0.03626	0.04252	0.05158
1297.4	0.04285	0.04294	0.05037	0.04371	0.03152	0.03657	0.02874	0.03716	0.03646	0.04281	0.05207
1297.88	0.04239	0.0425	0.04994	0.04342	0.03138	0.03668	0.02889	0.03716	0.03668	0.04313	0.05259
1298.36	0.04194	0.04206	0.0495	0.04315	0.03124	0.03679	0.02905	0.03716	0.03691	0.04347	0.05313
1298.84	0.04152	0.04164	0.04907	0.04289	0.03113	0.03691	0.02923	0.03716	0.03717	0.04383	0.05369
1299.33	0.04112	0.04123	0.04863	0.04265	0.03103	0.03703	0.02944	0.03716	0.03744	0.04422	0.05427
1299.81	0.04075	0.04084	0.0482	0.04242	0.03094	0.03715	0.02966	0.03763	0.03772	0.04462	0.05486
1300.29	0.0404	0.04046	0.04778	0.0422	0.03087	0.03727	0.0299	0.03763	0.03802	0.04503	0.05546
1300.77	0.04008	0.04011	0.04738	0.042	0.03082	0.0374	0.03016	0.03763	0.03834	0.04545	0.05606
1301.25	0.03978	0.03978	0.04701	0.04181	0.03078	0.03754	0.03042	0.03763	0.03866	0.04589	0.05666
1301.74	0.03951	0.03948	0.04668	0.04163	0.03076	0.03769	0.03069	0.03763	0.03899	0.04632	0.05726
1302.22	0.03925	0.03921	0.04638	0.04147	0.03075	0.03785	0.03096	0.0381	0.03933	0.04677	0.05786
1302.7	0.039	0.03897	0.04613	0.04133	0.03076	0.03802	0.03123	0.0381	0.03969	0.04722	0.05846
1303.18	0.03878	0.03877	0.04592	0.0412	0.03079	0.0382	0.0315	0.0381	0.04007	0.04768	0.05907
1303.66	0.03857	0.0386	0.04576	0.04109	0.03083	0.0384	0.03178	0.03858	0.04046	0.04816	0.05969
1304.15	0.03839	0.03848	0.04566	0.04099	0.03088	0.03861	0.03206	0.03858	0.04089	0.04866	0.06033
1304.63	0.03824	0.0384	0.0456	0.04092	0.03094	0.03882	0.03235	0.03905	0.04134	0.04918	0.06099
1305.11	0.03813	0.03836	0.04558	0.04088	0.03102	0.03905	0.03266	0.03905	0.04183	0.04974	0.06168
1305.59	0.03805	0.03836	0.04562	0.04085	0.0311	0.03928	0.03299	0.03953	0.04235	0.05034	0.0624
1306.08	0.03802	0.03839	0.04569	0.04085	0.03118	0.03952	0.03334	0.04001	0.04291	0.05098	0.06316
1306.56	0.03802	0.03846	0.04579	0.04088	0.03127	0.03977	0.03373	0.04001	0.04348	0.05166	0.06395
1307.04	0.03807	0.03855	0.04593	0.04093	0.03137	0.04004	0.03415	0.04048	0.04408	0.05237	0.06477
1307.52	0.03815	0.03867	0.04608	0.041	0.03147	0.04031	0.03459	0.04096	0.04469	0.05311	0.06562
1308	0.03827	0.03879	0.04626	0.0411	0.03158	0.0406	0.03506	0.04096	0.0453	0.05386	0.06648
1308.49	0.03842	0.03893	0.04646	0.04123	0.0317	0.04091	0.03554	0.04144	0.04591	0.05461	0.06734
1308.97	0.03859	0.03908	0.04667	0.04138	0.03182	0.04124	0.03604	0.04191	0.0465	0.05536	0.06819
1309.45	0.03878	0.03923	0.04689	0.04156	0.03196	0.04158	0.03653	0.04239	0.04708	0.05608	0.06901
1309.93	0.03899	0.03939	0.04711	0.04175	0.03211	0.04194	0.03702	0.04287	0.04764	0.05676	0.06979
1310.41	0.03921	0.03957	0.04735	0.04196	0.03228	0.0423	0.03748	0.04287	0.04818	0.0574	0.07052
1310.9	0.03944	0.03975	0.0476	0.04218	0.03246	0.04267	0.03792	0.04335	0.04869	0.05798	0.07119
1311.38	0.03968	0.03996	0.04786	0.04241	0.03264	0.04303	0.03832	0.04383	0.04917	0.05851	0.07179
1311.86	0.03993	0.04017	0.04813	0.04264	0.03283	0.04338	0.03869	0.04431	0.04962	0.05899	0.0723
1312.34	0.04019	0.0404	0.0484	0.04287	0.03303	0.04371	0.03902	0.04431	0.05003	0.0594	0.07273
1312.83	0.04046	0.04064	0.04867	0.04308	0.03322	0.04401	0.0393	0.04479	0.0504	0.05976	0.07308
1313.31	0.04073	0.04089	0.04894	0.04329	0.03341	0.04428	0.03955	0.04528	0.05073	0.06006	0.07334
1313.79	0.041	0.04114	0.04921	0.04348	0.03359	0.04451	0.03975	0.04528	0.051	0.06031	0.07351
1314.27	0.04127	0.04139	0.04945	0.04365	0.03376	0.04469	0.03991	0.04576	0.05122	0.06049	0.07359
1314.75	0.04153	0.04163	0.04968	0.0438	0.03392	0.04483	0.04002	0.04576	0.05137	0.06061	0.07358
1315.24	0.04178	0.04187	0.04988	0.04394	0.03407	0.04492	0.04009	0.04624	0.05145	0.06066	0.07347
1315.72	0.04202	0.0421	0.05006	0.04407	0.03421	0.04497	0.0401	0.04624	0.05145	0.06064	0.07326
1316.2	0.04225	0.04231	0.0502	0.04418	0.03433	0.04497	0.04007	0.04624	0.05137	0.06053	0.07296
1316.68	0.04246	0.0425	0.05032	0.04428	0.03443	0.04494	0.03998	0.04624	0.05122	0.06035	0.07255
1317.16	0.04265	0.04268	0.05041	0.04437	0.03452	0.04488	0.03984	0.04624	0.05098	0.06007	0.07205
1317.65	0.04282	0.04285	0.05048	0.04445	0.03459	0.04479	0.03965	0.04624	0.05067	0.05972	0.07146
1318.13	0.04298	0.04299	0.05054	0.04452	0.03464	0.04468	0.03942	0.04624	0.0503	0.05929	0.07078
1318.61	0.04311	0.04312	0.05058	0.04458	0.03467	0.04455	0.03916	0.04576	0.04987	0.0588	0.07005
1319.09	0.04322	0.04323	0.05062	0.04464	0.03468	0.04442	0.03887	0.04576	0.04941	0.05826	0.06926
1319.58	0.04331	0.04331	0.05064	0.04468	0.03467	0.04428	0.03856	0.04528	0.04892	0.05768	0.06846
1320.06	0.04338	0.04336	0.05067	0.04472	0.03465	0.04414	0.03824	0.04528	0.04844	0.0571	0.06765
1320.54	0.04343	0.0434	0.05068	0.04474	0.03461	0.04401	0.03792	0.04479	0.04796	0.05652	0.06686
1321.02	0.04346	0.04341	0.05068	0.04475	0.03456	0.04387	0.03761	0.04479	0.04751	0.05596	0.06611
1321.5	0.04346	0.0434	0.05066	0.04475	0.03449	0.04375	0.03731	0.04431	0.0471	0.05543	0.06542
1321.99	0.04344	0.04337	0.05062	0.04473	0.03442	0.04362	0.03703	0.04431	0.04672	0.05496	0.0648
1322.47	0.0434	0.04332	0.05056	0.04469	0.03433	0.0435	0.03678	0.04383	0.0464	0.05453	0.06425
1322.95	0.04334	0.04325	0.05048	0.04465	0.03423	0.04339	0.03655	0.04383	0.04611	0.05417	0.06379
1323.43	0.04326	0.04317	0.05037	0.04459	0.03412	0.04328	0.03635	0.04335	0.04587	0.05387	0.06341
1323.91	0.04316	0.04308	0.05023	0.04453	0.034	0.04318	0.03617	0.04335	0.04566	0.05362	0.0631
1324.4	0.04304	0.04298	0.05008	0.04446	0.03388	0.04309	0.03603	0.04335	0.04548	0.05344	0.06287
1324.88	0.04291	0.04286	0.04991	0.04438	0.03376	0.043	0.03591	0.04335	0.04532	0.05331	0.06271
1325.36	0.04276	0.04273	0.04973	0.0443	0.03364	0.04291	0.03582	0.04287	0.04519	0.05323	0.0626
1325.84	0.04259	0.04259	0.04954	0.0442	0.03353	0.04284	0.03575	0.04287	0.04508	0.05319	0.06254
1326.33	0.04242	0.04243	0.04936	0.0441	0.03342	0.04277	0.03571	0.04287	0.045	0.05318	0.06253
1326.81	0.04224	0.04226	0.04917	0.04399	0.03333	0.04271	0.03568	0.04287	0.04493	0.05321	0.06256
1327.29	0.04205	0.04207	0.04898	0.04387	0.03325	0.04267	0.03568	0.04287	0.04489	0.05325	0.06261
1327.77	0.04185	0.04187	0.04879	0.04373	0.03318	0.04264	0.03569	0.04239	0.04488	0.05331	0.06269
1328.25	0.04165	0.04166	0.0486	0.04357	0.03311	0.04262	0.03571	0.04239	0.04489	0.05338	0.0628
1328.73	0.04145	0.04144	0.04841	0.0434	0.03306	0.04262	0.03575	0.04239	0.04494	0.05346	0.06292
1329.22	0.04125	0.04122	0.04822	0.04321	0.033	0.04263	0.03579	0.04239	0.045	0.05355	0.06306
1329.7	0.04105	0.04099	0.04803	0.04302	0.03295	0.04266	0.03585	0.04239	0.0451	0.05365	0.06321
1330.18	0.04085	0.04076	0.04784	0.04282	0.03289	0.04271	0.03591	0.04239	0.04521	0.05376	0.06338
1330.66	0.04066	0.04054	0.04766	0.04261	0.03282	0.04277	0.03599	0.04239	0.04534	0.05387	0.06356
1331.15	0.04047	0.04032	0.04749	0.04241	0.03275	0.04284	0.03607	0.04239	0.04548	0.05399	0.06374
1331.63	0.04028	0.04011	0.04733	0.04221	0.03267	0.04293	0.03616	0.04239	0.04563	0.05412	0.06394
1332.11	0.04009	0.0399	0.04717	0.04203	0.03259	0.04301	0.03625	0.04239	0.04578	0.05426	0.06414
1332.59	0.03991	0.0397	0.04702	0.04186	0.0325	0.0431	0.03635	0.04239	0.04593	0.0544	0.06434
1333.07	0.03973	0.03951	0.04687	0.0417	0.03241	0.04319	0.03645	0.04239	0.04607	0.05454	0.06454
1333.56	0.03955	0.03932	0.04672	0.04156	0.03232	0.04326	0.03655	0.04239	0.04619	0.05467	0.06473
1334.04	0.03937	0.03915	0.04657	0.04143	0.03222	0.04333	0.03664	0.04239	0.0463	0.05479	0.06491
1334.52	0.0392	0.03899	0.04641	0.04131	0.03213	0.04338	0.03672	0.04239	0.04638	0.0549	0.06506
1335	0.03904	0.03883	0.04625	0.0412	0.03204	0.04343	0.03678	0.04239	0.04642	0.05498	0.06519
1335.48	0.03889	0.03869	0.04608	0.0411	0.03196	0.04346	0.03683	0.04239	0.04644	0.05503	0.06528
1335.97	0.03876	0.03856	0.04591	0.041	0.03189	0.04348	0.03684	0.04239	0.04642	0.05505	0.06533
1336.45	0.03866	0.03844	0.04574	0.0409	0.03182	0.0435	0.03683	0.04239	0.04636	0.05503	0.06532
1336.93	0.03859	0.03833	0.04559	0.04081	0.03177	0.04352	0.0368	0.04239	0.04627	0.05497	0.06527
1337.41	0.03855	0.03824	0.04545	0.04073	0.03172	0.04353	0.03673	0.04239	0.04615	0.05487	0.06517
1337.9	0.03854	0.03815	0.04534	0.04067	0.0317	0.04353	0.03665	0.04239	0.04601	0.05473	0.06502
1338.38	0.03856	0.03809	0.04526	0.04061	0.03168	0.04354	0.03654	0.04239	0.04585	0.05456	0.06484
1338.86	0.03861	0.03804	0.04521	0.04058	0.03169	0.04355	0.03643	0.04239	0.04569	0.05436	0.06463
1339.34	0.03867	0.03801	0.04521	0.04057	0.0317	0.04355	0.03631	0.04239	0.04552	0.05415	0.0644
1339.82	0.03875	0.038	0.04524	0.04058	0.03172	0.04356	0.0362	0.04239	0.04536	0.05393	0.06416
1340.31	0.03884	0.03802	0.04532	0.04062	0.03176	0.04357	0.0361	0.04239	0.04521	0.05371	0.06393
1340.79	0.03894	0.03807	0.04543	0.04069	0.0318	0.04358	0.03601	0.04239	0.04508	0.0535	0.06371
1341.27	0.03905	0.03816	0.04557	0.04078	0.03184	0.0436	0.03593	0.04239	0.04497	0.05331	0.06351
1341.75	0.03916	0.03829	0.04574	0.04089	0.03189	0.04363	0.03586	0.04239	0.04489	0.05315	0.06333
1342.23	0.03929	0.03845	0.04594	0.04102	0.03194	0.04367	0.03581	0.04239	0.04483	0.05302	0.06317
1342.72	0.03944	0.03866	0.04617	0.04117	0.032	0.04372	0.03575	0.04239	0.0448	0.05293	0.06302
1343.2	0.03962	0.03891	0.04642	0.04133	0.03206	0.04379	0.03571	0.04239	0.04479	0.05286	0.06289
1343.68	0.03982	0.03921	0.04671	0.04151	0.03214	0.04387	0.03566	0.04239	0.04481	0.05282	0.06276
1344.16	0.04006	0.03954	0.04702	0.04171	0.03222	0.04395	0.03561	0.04239	0.04485	0.05281	0.06265
1344.65	0.04034	0.03992	0.04737	0.04192	0.03233	0.04404	0.03557	0.04239	0.0449	0.05282	0.06254
1345.13	0.04067	0.04034	0.04776	0.04216	0.03245	0.04414	0.03554	0.04239	0.04497	0.05284	0.06243
1345.61	0.04105	0.0408	0.04818	0.04242	0.0326	0.04423	0.03553	0.04239	0.04504	0.05289	0.06234
1346.09	0.0415	0.04132	0.04865	0.04271	0.03279	0.04433	0.03553	0.04287	0.0451	0.05295	0.06225
1346.57	0.04202	0.04188	0.04916	0.04304	0.03301	0.04443	0.03556	0.04287	0.04516	0.05303	0.06218
1347.06	0.04261	0.04251	0.04973	0.04341	0.03328	0.04455	0.03562	0.04335	0.04522	0.05312	0.06213
1347.54	0.0433	0.04319	0.05035	0.04385	0.03359	0.04469	0.03571	0.04335	0.04528	0.05323	0.06211
1348.02	0.04408	0.04395	0.05104	0.04434	0.03395	0.04485	0.03583	0.04383	0.04533	0.05336	0.06212
1348.5	0.04496	0.04479	0.05181	0.04491	0.03436	0.04506	0.03599	0.04431	0.04541	0.05351	0.06218
1348.98	0.04595	0.04573	0.05267	0.04556	0.03481	0.04532	0.03617	0.04431	0.0455	0.0537	0.06227
1349.47	0.04706	0.04678	0.05363	0.04631	0.03532	0.04563	0.03639	0.04479	0.04563	0.05391	0.0624
1349.95	0.04831	0.04795	0.05472	0.04715	0.03588	0.04601	0.03665	0.04528	0.04582	0.05417	0.06258
1350.43	0.04971	0.04927	0.05595	0.04811	0.03649	0.04645	0.03694	0.04576	0.04605	0.05448	0.06281
1350.91	0.05128	0.05075	0.05736	0.0492	0.03717	0.04696	0.03728	0.04672	0.04636	0.05484	0.06309
1351.39	0.05305	0.05244	0.05895	0.05042	0.03792	0.04754	0.03766	0.04721	0.04674	0.05528	0.06342
1351.88	0.05504	0.05435	0.06076	0.0518	0.03875	0.04819	0.03808	0.04818	0.0472	0.05578	0.0638
1352.36	0.05727	0.05652	0.0628	0.05334	0.03968	0.0489	0.03857	0.04866	0.04773	0.05637	0.06424
1352.84	0.05979	0.05897	0.06511	0.05506	0.04072	0.04968	0.03911	0.04964	0.04833	0.05704	0.06472
1353.32	0.06261	0.06172	0.06768	0.05697	0.04186	0.05053	0.03971	0.05061	0.049	0.0578	0.06526
1353.81	0.06576	0.0648	0.07055	0.05909	0.04313	0.05145	0.04037	0.05208	0.04974	0.05864	0.06585
1354.29	0.06924	0.06822	0.0737	0.06141	0.04453	0.05244	0.0411	0.05306	0.05052	0.05956	0.06648
1354.77	0.07307	0.07196	0.07715	0.06393	0.04605	0.05351	0.04188	0.05453	0.05135	0.06054	0.06714
1355.25	0.07724	0.07603	0.08087	0.06666	0.04768	0.05464	0.04273	0.05601	0.05222	0.06158	0.06784
1355.73	0.08174	0.0804	0.08486	0.06958	0.04941	0.05584	0.04362	0.0575	0.05311	0.06266	0.06856
1356.22	0.08655	0.08506	0.08911	0.07269	0.05124	0.0571	0.04456	0.05948	0.05403	0.06378	0.06929
1356.7	0.09165	0.08997	0.09358	0.07596	0.05314	0.05842	0.04553	0.06098	0.05496	0.06492	0.07004
1357.18	0.097	0.09511	0.09828	0.07939	0.05511	0.05978	0.04653	0.06298	0.05591	0.06607	0.07078
1357.66	0.10256	0.10045	0.10317	0.08297	0.05713	0.06118	0.04756	0.065	0.05688	0.06724	0.07152
1358.14	0.10832	0.10596	0.10824	0.08667	0.0592	0.06261	0.0486	0.06651	0.05786	0.06841	0.07226
1358.63	0.11422	0.11162	0.11347	0.09048	0.0613	0.06406	0.04964	0.06854	0.05886	0.06958	0.07299
1359.11	0.12024	0.1174	0.11883	0.0944	0.06344	0.06553	0.05069	0.07058	0.05987	0.07074	0.07371
1359.59	0.12632	0.12326	0.12429	0.09839	0.06561	0.06699	0.05173	0.07263	0.0609	0.0719	0.07442
1360.07	0.13242	0.12916	0.12982	0.10243	0.06781	0.06845	0.05276	0.07469	0.06194	0.07304	0.0751
1360.56	0.13848	0.13505	0.13536	0.10648	0.07002	0.06989	0.05376	0.07676	0.06299	0.07416	0.07577
1361.04	0.14441	0.14087	0.14083	0.1105	0.07222	0.0713	0.05474	0.07883	0.06402	0.07524	0.07641
1361.52	0.15015	0.14653	0.14617	0.11443	0.0744	0.07267	0.05567	0.0804	0.06502	0.07627	0.07701
1362	0.1556	0.15194	0.15127	0.11822	0.07652	0.07397	0.05655	0.08249	0.06597	0.07723	0.07758
1362.48	0.16067	0.15701	0.15606	0.1218	0.07856	0.0752	0.05736	0.08407	0.06686	0.07811	0.07809
[truncated: 5,472 more rows]

## Sheet: Fig. 6d
EDS spectra of the Ag electrode
Energy (eV)	Counts
0.00977	0
0.01953	0
0.0293	0
0.03906	0
0.04883	0
0.05859	0
0.06836	0
0.07813	0
0.08789	0
0.09766	0
0.10742	0
0.11719	0
0.12695	0
0.13672	0
0.14648	0
0.15625	92
0.16602	395
0.17578	407
0.18555	431
0.19531	451
0.20508	318
0.21484	431
0.22461	450
0.23438	343
0.24414	468
0.25391	512
0.26367	446
0.27344	591
0.2832	688
0.29297	821
0.30273	954
0.3125	1130
0.32227	1211
0.33203	1503
0.3418	1232
0.35156	1152
0.36133	1005
0.37109	1032
0.38086	701
0.39063	591
0.40039	501
0.41016	546
0.41992	419
0.42969	409
0.43945	476
0.44922	363
0.45898	318
0.46875	315
0.47852	406
0.48828	341
0.49805	335
0.50781	352
0.51758	441
0.52734	403
0.53711	391
0.54688	362
0.55664	479
0.56641	376
0.57617	354
0.58594	378
0.5957	315
0.60547	405
0.61523	317
0.625	339
0.63477	319
0.64453	283
0.6543	393
0.66406	294
0.67383	333
0.68359	308
0.69336	286
0.70313	326
0.71289	340
0.72266	353
0.73242	311
0.74219	289
0.75195	315
0.76172	310
0.77148	323
0.78125	307
0.79102	313
0.80078	338
0.81055	332
0.82031	329
0.83008	363
0.83984	360
0.84961	352
0.85938	340
0.86914	323
0.87891	336
0.88867	325
0.89844	364
0.9082	389
0.91797	321
0.92773	370
0.9375	338
0.94727	351
0.95703	360
0.9668	333
0.97656	320
0.98633	358
0.99609	373
1.00586	343
1.01563	314
1.02539	386
1.03516	361
1.04492	353
1.05469	365
1.06445	351
1.07422	338
1.08398	337
1.09375	354
1.10352	330
1.11328	337
1.12305	343
1.13281	391
1.14258	358
1.15234	366
1.16211	373
1.17188	381
1.18164	371
1.19141	417
1.20117	415
1.21094	397
1.2207	437
1.23047	444
1.24023	464
1.25	418
1.25977	475
1.26953	394
1.2793	417
1.28906	377
1.29883	393
1.30859	405
1.31836	396
1.32813	409
1.33789	401
1.34766	429
1.35742	405
1.36719	402
1.37695	426
1.38672	422
1.39648	382
1.40625	416
1.41602	434
1.42578	459
1.43555	385
1.44531	439
1.45508	425
1.46484	424
1.47461	393
1.48438	417
1.49414	406
1.50391	407
1.51367	420
1.52344	394
1.5332	447
1.54297	431
1.55273	457
1.5625	416
1.57227	453
1.58203	466
1.5918	402
1.60156	465
1.61133	529
1.62109	499
1.63086	496
1.64063	540
1.65039	527
1.66016	578
1.66992	501
1.67969	528
1.68945	484
1.69922	480
1.70898	515
1.71875	507
1.72852	465
1.73828	472
1.74805	517
1.75781	446
1.76758	483
1.77734	464
1.78711	460
1.79688	452
1.80664	444
1.81641	455
1.82617	403
1.83594	401
1.8457	415
1.85547	392
1.86523	412
1.875	401
1.88477	421
1.89453	430
1.9043	415
1.91406	463
1.92383	467
1.93359	480
1.94336	476
1.95313	496
1.96289	473
1.97266	487
1.98242	430
1.99219	415
2.00195	463
2.01172	467
2.02148	480
2.03125	476
2.04102	496
2.05078	430
2.06055	415
2.07031	463
2.08008	467
2.08984	480
2.09961	476
2.10938	396
2.11914	430
2.12891	415
2.13867	463
2.14844	467
2.1582	480
2.16797	476
2.17773	396
2.1875	430
2.19727	415
2.20703	463
2.2168	467
2.22656	380
2.23633	476
2.24609	496
2.25586	475
2.26563	443
2.27539	383
2.28516	402
2.29492	377
2.30469	400
2.31445	400
2.32422	405
2.33398	414
2.34375	383
2.35352	459
2.36328	446
2.37305	416
2.38281	423
2.39258	437
2.40234	448
2.41211	425
2.42188	379
2.43164	365
2.44141	401
2.45117	367
2.46094	401
2.4707	368
2.48047	377
2.49023	379
2.5	411
2.50977	380
2.51953	394
2.5293	411
2.53906	431
2.54883	468
2.55859	490
2.56836	542
2.57813	534
2.58789	529
2.59766	540
2.60742	519
2.61719	488
2.62695	504
2.63672	468
2.64648	442
2.65625	441
2.66602	447
2.67578	438
2.68555	445
2.69531	460
2.70508	442
2.71484	452
2.72461	483
2.73438	488
2.74414	479
2.75391	508
2.76367	523
2.77344	503
2.7832	557
2.79297	514
2.80273	517
2.8125	490
2.82227	572
2.83203	659
2.8418	847
2.85156	1052
2.86133	1415
2.87109	1859
2.88086	2417
2.89063	3033
2.90039	3772
2.91016	4261
2.91992	4575
2.92969	4729
2.93945	4538
2.94922	4406
2.95898	3795
2.96875	3216
2.97852	2558
2.98828	1952
2.99805	1567
3.00781	1349
3.01758	1146
3.02734	1088
3.03711	1181
3.04688	1318
3.05664	1563
3.06641	1863
3.07617	2040
3.08594	2197
3.0957	2228
3.10547	2137
3.11523	1983
3.125	1827
3.13477	1674
3.14453	1503
3.1543	1154
3.16406	1083
3.17383	890
3.18359	821
3.19336	749
3.20313	740
3.21289	687
3.22266	661
3.23242	642
3.24219	684
3.25195	723
3.26172	738
3.27148	762
3.28125	727
3.29102	707
3.30078	676
3.31055	665
3.32031	598
3.33008	571
3.33984	471
3.34961	421
3.35938	423
3.36914	382
3.37891	348
3.38867	348
3.39844	375
3.4082	394
3.41797	338
3.42773	398
3.4375	395
3.44727	407
3.45703	392
3.4668	392
3.47656	387
3.48633	336
3.49609	318
3.50586	350
3.51563	299
3.52539	251
3.53516	239
3.54492	256
3.55469	250
3.56445	247
3.57422	296
3.58398	240
3.59375	327
3.60352	279
3.61328	256
3.62305	298
3.63281	292
3.64258	294
3.65234	292
3.66211	323
3.67188	289
3.68164	283
3.69141	300
3.70117	291
3.71094	267
3.7207	278
3.73047	245
3.74023	239
3.75	243
3.75977	272
3.76953	233
3.7793	226
3.78906	253
3.79883	250
3.80859	231
3.81836	247
3.82813	258
3.83789	254
3.84766	235
3.85742	232
3.86719	287
3.87695	221
3.88672	234
3.89648	260
3.90625	251
3.91602	236
3.92578	249
3.93555	260
3.94531	231
3.95508	260
3.96484	266
3.97461	240
3.98438	248
3.99414	242
4.00391	228
4.01367	245
4.02344	271
4.0332	234
4.04297	253
4.05273	271
4.0625	237
4.07227	247
4.08203	261
4.0918	266
4.10156	256
4.11133	241
4.12109	243
4.13086	245
4.14063	246
4.15039	262
4.16016	260
4.16992	235
4.17969	247
4.18945	260
4.19922	263
4.20898	228
4.21875	261
4.22852	252
4.23828	246
4.24805	251
4.25781	235
4.26758	266
4.27734	258
4.28711	231
4.29688	280
4.30664	238
4.31641	237
4.32617	240
4.33594	254
4.3457	238
4.35547	222
4.36523	249
4.375	247
4.38477	239
4.39453	250
4.4043	253
4.41406	242
4.42383	259
4.43359	246
4.44336	246
4.45313	239
4.46289	240
4.47266	261
4.48242	266
4.49219	235
4.50195	255
4.51172	254
4.52148	254
4.53125	251
4.54102	254
4.55078	249
4.56055	246
4.57031	229
4.58008	239
4.58984	242
4.59961	264
4.60938	247
4.61914	270
4.62891	236
4.63867	239
4.64844	264
4.6582	249
4.66797	219
4.67773	254
4.6875	271
4.69727	235
4.70703	253
4.7168	249
4.72656	257
4.73633	270
4.74609	238
4.75586	234
4.76563	227
4.77539	260
4.78516	248
4.79492	279
4.80469	253
4.81445	249
4.82422	246
4.83398	266
4.84375	278
4.85352	224
4.86328	276
4.87305	231
4.88281	269
4.89258	239
4.90234	269
4.91211	240
4.92188	227
4.93164	257
4.94141	212
4.95117	258
4.96094	225
4.9707	265
4.98047	265
4.99023	239
5	212
5.00977	226
5.01953	250
5.0293	233
5.03906	219
5.04883	241
5.05859	226
5.06836	246
5.07813	224
5.08789	247
5.09766	253
5.10742	242
5.11719	240
5.12695	255
5.13672	227
5.14648	237
5.15625	238
5.16602	232
5.17578	233
5.18555	239
5.19531	225
5.20508	233
5.21484	252
5.22461	243
5.23438	258
5.24414	236
5.25391	249
5.26367	237
5.27344	243
5.2832	242
5.29297	221
5.30273	223
5.3125	220
5.32227	240
5.33203	224
5.3418	241
5.35156	223
5.36133	221
5.37109	224
5.38086	204
5.39063	239
5.40039	215
5.41016	240
5.41992	231
5.42969	246
5.43945	220
5.44922	201
5.45898	221
5.46875	239
5.47852	242
5.48828	235
5.49805	227
5.50781	211
5.51758	228
5.52734	232
5.53711	258
5.54688	237
5.55664	232
5.56641	247
5.57617	224
5.58594	242
5.5957	237
5.60547	247
5.61523	273
5.625	241
5.63477	220
5.64453	233
5.6543	222
5.66406	253
5.67383	237
5.68359	242
5.69336	226
5.70313	205
5.71289	228
5.72266	255
5.73242	233
5.74219	219
5.75195	218
5.76172	246
5.77148	234
5.78125	212
5.79102	213
5.80078	201
5.81055	224
5.82031	213
5.83008	226
5.83984	232
5.84961	215
5.85938	240
5.86914	221
5.87891	216
5.88867	255
5.89844	222
5.9082	226
5.91797	224
5.92773	209
5.9375	223
5.94727	233
5.95703	226
5.9668	197
5.97656	203
5.98633	192
5.99609	206
6.00586	226
6.01563	220
6.02539	199
6.03516	224
6.04492	211
6.05469	226
6.06445	236
6.07422	229
6.08398	216
6.09375	224
6.10352	207
6.11328	207
6.12305	232
6.13281	214
6.14258	215
6.15234	231
6.16211	212
6.17188	235
6.18164	216
6.19141	238
6.20117	222
6.21094	213
6.2207	223
6.23047	231
6.24023	229
6.25	238
6.25977	234
6.26953	218
6.2793	216
6.28906	200
6.29883	216
6.30859	212
6.31836	224
6.32813	243
6.33789	209
6.34766	185
6.35742	217
6.36719	214
6.37695	203
6.38672	228
6.39648	224
6.40625	203
6.41602	217
6.42578	248
6.43555	221
6.44531	246
6.45508	205
6.46484	230
6.47461	213
6.48438	213
6.49414	213
6.50391	230
6.51367	215
6.52344	214
6.5332	174
6.54297	196
6.55273	209
6.5625	225
6.57227	212
6.58203	219
6.5918	221
6.60156	224
6.61133	211
6.62109	200
6.63086	183
6.64063	195
6.65039	213
6.66016	203
6.66992	183
6.67969	187
6.68945	231
6.69922	237
6.70898	200
6.71875	183
6.72852	230
6.73828	182
6.74805	203
6.75781	194
6.76758	204
6.77734	204
6.78711	224
6.79688	227
6.80664	212
6.81641	206
6.82617	207
6.83594	182
6.8457	222
6.85547	206
6.86523	188
6.875	190
6.88477	220
6.89453	212
6.9043	206
6.91406	193
6.92383	206
6.93359	202
6.94336	214
6.95313	198
6.96289	205
6.97266	202
6.98242	167
6.99219	199
7.00195	197
7.01172	172
7.02148	189
7.03125	170
7.04102	225
7.05078	193
7.06055	200
7.07031	190
7.08008	199
7.08984	203
7.09961	210
7.10938	201
7.11914	185
7.12891	210
7.13867	173
7.14844	205
7.1582	207
7.16797	198
7.17773	192
7.1875	182
7.19727	191
7.20703	199
7.2168	162
7.22656	208
7.23633	190
7.24609	192
7.25586	190
7.26563	178
7.27539	169
7.28516	177
7.29492	171
7.30469	204
7.31445	194
7.32422	179
7.33398	171
7.34375	189
7.35352	161
7.36328	191
7.37305	185
7.38281	199
7.39258	190
7.40234	191
7.41211	202
7.42188	191
7.43164	161
7.44141	194
7.45117	179
7.46094	191
7.4707	183
7.48047	199
7.49023	206
7.5	167
7.50977	177
7.51953	178
7.5293	175
7.53906	208
7.54883	160
7.55859	178
7.56836	191
7.57813	157
7.58789	183
7.59766	170
7.60742	188
7.61719	168
7.62695	178
7.63672	164
7.64648	185
7.65625	162
7.66602	180
7.67578	191
7.68555	179
7.69531	168
7.70508	209
7.71484	192
7.72461	200
7.73438	154
7.74414	169
7.75391	207
7.76367	177
7.77344	178
7.7832	186
7.79297	160
7.80273	150
7.8125	170
7.82227	203
7.83203	167
7.8418	182
7.85156	178
7.86133	163
7.87109	192
7.88086	177
7.89063	166
7.90039	218
7.91016	189
7.91992	171
7.92969	166
7.93945	172
7.94922	203
7.95898	168
7.96875	159
7.97852	175
7.98828	177
7.99805	168
8.00781	170
8.01758	158
8.02734	153
8.03711	174
8.04688	172
8.05664	159
8.06641	177
8.07617	164
8.08594	157
8.0957	146
8.10547	181
8.11523	156
8.125	155
8.13477	182
8.14453	173
8.1543	174
8.16406	188
8.17383	171
8.18359	171
8.19336	183
8.20313	174
8.21289	153
8.22266	158
8.23242	143
8.24219	175
8.25195	146
8.26172	162
8.27148	151
8.28125	157
8.29102	132
8.30078	142
8.31055	162
8.32031	173
8.33008	160
8.33984	156
8.34961	164
8.35938	160
8.36914	139
8.37891	146
8.38867	160
8.39844	161
8.4082	146
8.41797	160
8.42773	149
8.4375	175
8.44727	145
8.45703	145
8.4668	147
8.47656	153
8.48633	129
8.49609	148
8.50586	137
8.51563	138
8.52539	134
8.53516	145
8.54492	138
8.55469	158
8.56445	134
8.57422	141
8.58398	156
8.59375	121
8.60352	143
8.61328	147
8.62305	126
8.63281	141
8.64258	156
8.65234	151
8.66211	153
8.67188	147
8.68164	121
8.69141	102
8.70117	131
8.71094	124
8.7207	136
8.73047	147
8.74023	148
8.75	123
8.75977	145
8.76953	125
8.7793	132
8.78906	138
8.79883	137
8.80859	138
8.81836	133
8.82813	103
8.83789	130
8.84766	130
8.85742	137
8.86719	118
8.87695	144
8.88672	106
8.89648	124
8.90625	132
8.91602	129
8.92578	139
8.93555	119
8.94531	113
8.95508	121
8.96484	107
8.97461	99
8.98438	120
8.99414	130
9.00391	97
9.01367	126
9.02344	98
9.0332	96
9.04297	117
9.05273	90
9.0625	109
9.07227	100
9.08203	102
9.0918	100
9.10156	103
9.11133	105
9.12109	94
9.13086	86
9.14063	91
9.15039	105
9.16016	89
9.16992	110
9.17969	86
9.18945	97
9.19922	90
9.20898	89
9.21875	104
9.22852	93
9.23828	92
9.24805	89
9.25781	98
9.26758	90
9.27734	90
9.28711	84
9.29688	97
9.30664	66
9.31641	78
9.32617	84
9.33594	78
9.3457	68
9.35547	83
9.36523	75
9.375	76
9.38477	72
9.39453	67
9.4043	74
9.41406	88
9.42383	65
9.43359	86
9.44336	80
9.45313	50
9.46289	76
9.47266	65
9.48242	79
9.49219	71
9.50195	66
9.51172	66
9.52148	58
9.53125	64
9.54102	51
9.55078	57
9.56055	47
9.57031	54
9.58008	50
9.58984	63
9.59961	53
9.60938	52
9.61914	50
9.62891	49
9.63867	51
9.64844	38
9.6582	46
9.66797	38
9.67773	48
9.6875	38
9.69727	38
9.70703	29
9.7168	28
9.72656	53
9.73633	40
9.74609	31
9.75586	36
9.76563	24
9.77539	25
9.78516	26
9.79492	34
9.80469	23
9.81445	22
9.82422	30
9.83398	22
9.84375	19
9.85352	25
9.86328	21
9.87305	27
9.88281	11
9.89258	16
9.90234	17
9.91211	21
9.92188	13
9.93164	16
9.94141	12
9.95117	11
9.96094	12
9.9707	6
9.98047	11
9.99023	9
10	8
10.0098	8
10.0195	3
10.0293	6
10.0391	6
10.0488	12
10.0586	8
10.0684	8
10.0781	6
10.0879	9
10.0977	4
10.1074	8
10.1172	5
10.127	4
10.1367	6
10.1465	8
10.1562	3
10.166	3
10.1758	3
10.1855	3
10.1953	2
10.2051	0
10.2148	2
10.2246	3
10.2344	1
10.2441	0
10.2539	0
10.2637	0
10.2734	0
10.2832	1
10.293	0
10.3027	1
10.3125	1
10.3223	0
10.332	0
10.3418	0
10.3516	0
10.3613	0
10.3711	0
10.3809	0
10.3906	0
10.4004	0
10.4102	0
10.4199	0
10.4297	0
10.4395	0
10.4492	0
10.459	0
10.4688	0
10.4785	0
10.4883	0
10.498	0
10.5078	0
10.5176	0
10.5273	0
10.5371	0
10.5469	1
10.5566	0
10.5664	0
10.5762	0
10.5859	0
10.5957	0
10.6055	0
10.6152	0
10.625	0
10.6348	0
10.6445	0
10.6543	0
10.6641	0
10.6738	0
10.6836	1
10.6934	0
10.7031	0
10.7129	0
10.7227	0
10.7324	0
10.7422	0
10.752	0
10.7617	0
10.7715	0
10.7812	0
10.791	0
10.8008	0
10.8105	0
10.8203	0
10.8301	0
10.8398	1
10.8496	0
10.8594	0
10.8691	0
10.8789	0
10.8887	0
10.8984	0
10.9082	0
10.918	0
10.9277	0
10.9375	0
10.9473	0
10.957	0
10.9668	0
10.9766	0
10.9863	0
10.9961	0
11.0059	0
11.0156	0
11.0254	1
11.0352	0
11.0449	1
11.0547	0
11.0645	0
11.0742	0
11.084	0
11.0938	0
11.1035	0
11.1133	0
11.123	0
11.1328	0
11.1426	0
11.1523	0
11.1621	0
11.1719	0
11.1816	0
11.1914	0
11.2012	0
11.2109	0
11.2207	0
11.2305	0
11.2402	0
11.25	0
11.2598	0
11.2695	0
11.2793	0
11.2891	1
11.2988	0
11.3086	0
11.3184	0
11.3281	0
11.3379	0
11.3477	0
11.3574	0
11.3672	0
11.377	0
11.3867	0
11.3965	0
11.4062	0
11.416	0
11.4258	0
11.4355	1
11.4453	0
11.4551	0
11.4648	2
11.4746	0
11.4844	0
11.4941	0
11.5039	0
11.5137	1
11.5234	0
11.5332	0
11.543	0
11.5527	0
11.5625	0
11.5723	2
11.582	1
11.5918	0
11.6016	0
11.6113	0
11.6211	0
11.6309	1
11.6406	0
11.6504	0
11.6602	0
11.6699	0
11.6797	0
11.6895	0
11.6992	0
11.709	0
11.7188	1
11.7285	0
11.7383	0
11.748	0
11.7578	0
11.7676	0
11.7773	0
11.7871	0
11.7969	0
11.8066	1
11.8164	0
11.8262	0
11.8359	0
11.8457	0
11.8555	0
11.8652	0
11.875	0
11.8848	0
11.8945	0
11.9043	0
11.9141	1
11.9238	0
11.9336	0
11.9434	0
11.9531	0
11.9629	0
11.9727	0
11.9824	0
11.9922	0
12.002	0
12.0117	0
12.0215	0
12.0312	0
12.041	0
12.0508	0
12.0605	0
12.0703	0
12.0801	0
12.0898	0
12.0996	0
12.1094	0
12.1191	0
12.1289	1
12.1387	0
12.1484	0
12.1582	0
12.168	1
12.1777	0
12.1875	0
12.1973	0
12.207	1
12.2168	0
12.2266	0
12.2363	0
12.2461	0
12.2559	0
12.2656	1
12.2754	0
12.2852	1
12.2949	0
12.3047	0
12.3145	0
12.3242	0
12.334	0
12.3438	0
12.3535	0
12.3633	0
12.373	0
12.3828	0
12.3926	0
12.4023	0
12.4121	0
12.4219	0
12.4316	0
12.4414	0
12.4512	0
12.4609	0
12.4707	0
12.4805	0
12.4902	0
12.5	0
12.5098	0
12.5195	0
12.5293	0
12.5391	0
12.5488	0
12.5586	0
12.5684	0
12.5781	0
12.5879	0
12.5977	0
12.6074	0
12.6172	0
12.627	0
12.6367	0
12.6465	0
12.6562	0
12.666	0
12.6758	0
12.6855	0
12.6953	0
12.7051	0
12.7148	0
12.7246	0
12.7344	0
12.7441	0
12.7539	0
12.7637	0
12.7734	0
12.7832	0
12.793	0
12.8027	0
12.8125	0
12.8223	0
12.832	0
12.8418	1
12.8516	0
12.8613	0
12.8711	0
12.8809	0
12.8906	0
12.9004	0
12.9102	0
12.9199	0
12.9297	0
12.9395	0
12.9492	0
12.959	0
12.9688	0
12.9785	0
12.9883	0
12.998	0
13.0078	0
13.0176	0
13.0273	0
13.0371	0
13.0469	0
13.0566	0
13.0664	0
13.0762	0
13.0859	0
13.0957	0
13.1055	0
13.1152	0
13.125	1
13.1348	0
13.1445	0
13.1543	0
13.1641	0
13.1738	0
13.1836	0
13.1934	0
13.2031	0
13.2129	0
13.2227	0
13.2324	0
13.2422	0
13.252	0
13.2617	0
13.2715	0
13.2812	0
13.291	0
13.3008	0
13.3105	0
13.3203	0
13.3301	0
13.3398	0
13.3496	0
13.3594	0
13.3691	0
13.3789	0
13.3887	0
13.3984	0
13.4082	0
13.418	0
13.4277	0
13.4375	0
13.4473	0
13.457	0
13.4668	0
13.4766	0
13.4863	0
13.4961	0
13.5059	0
13.5156	0
13.5254	0
13.5352	0
13.5449	0
13.5547	0
13.5645	0
13.5742	0
13.584	0
13.5938	0
13.6035	0
13.6133	0
13.623	0
13.6328	0
13.6426	0
13.6523	0
13.6621	0
13.6719	0
13.6816	0
13.6914	0
13.7012	0
13.7109	0
13.7207	0
13.7305	0
13.7402	0
13.75	0
13.7598	0
13.7695	0
13.7793	0
13.7891	0
13.7988	0
13.8086	0
13.8184	0
13.8281	0
13.8379	0
13.8477	0
13.8574	0
13.8672	0
13.877	0
13.8867	0
13.8965	0
13.9062	0
13.916	0
13.9258	0
13.9355	0
13.9453	0
13.9551	0
13.9648	0
13.9746	0
13.9844	0
13.9941	0
14.0039	0
14.0137	0
14.0234	0
14.0332	0
14.043	0
14.0527	0
14.0625	0
14.0723	0
14.082	0
14.0918	0
14.1016	0
14.1113	0
14.1211	0
14.1309	0
14.1406	0
14.1504	0
14.1602	0
14.1699	0
14.1797	0
14.1895	0
14.1992	0
14.209	0
14.2188	0
14.2285	0
14.2383	0
14.248	0
14.2578	0
14.2676	0
14.2773	0
14.2871	0
14.2969	0
14.3066	0
14.3164	0
14.3262	0
14.3359	0
14.3457	0
14.3555	0
14.3652	0
14.375	0
14.3848	0
14.3945	0
14.4043	0
14.4141	0
14.4238	0
14.4336	0
14.4434	0
14.4531	0
14.4629	0
14.4727	0
14.4824	0
14.4922	0
14.502	0
14.5117	0
14.5215	0
14.5312	0
14.541	0
14.5508	0
14.5605	0
14.5703	0
14.5801	0
14.5898	0
14.5996	0
14.6094	0
14.6191	0
14.6289	0
14.6387	0
14.6484	0
14.6582	0
14.668	0
14.6777	0
14.6875	0
14.6973	0
14.707	0
14.7168	0
14.7266	0
14.7363	0
14.7461	0
14.7559	0
14.7656	0
14.7754	0
14.7852	0
14.7949	0
14.8047	0
14.8145	0
14.8242	0
14.834	0
14.8438	0
14.8535	0
14.8633	0
14.873	0
14.8828	0
14.8926	0
14.9023	0
14.9121	0
14.9219	0
14.9316	0
14.9414	0
14.9512	0
14.9609	0
14.9707	0
14.9805	0
14.9902	0
15	0
15.0098	0
15.0195	0
15.0293	0
15.0391	0
15.0488	0
15.0586	0
15.0684	0
15.0781	0
15.0879	0
15.0977	0
15.1074	0
15.1172	0
15.127	0
15.1367	0
15.1465	0
15.1562	0
15.166	0
15.1758	0
15.1855	0
15.1953	0
15.2051	0
15.2148	0
15.2246	0
15.2344	0
15.2441	0
15.2539	0
15.2637	1
15.2734	0
15.2832	0
15.293	0
15.3027	0
15.3125	0
15.3223	0
15.332	0
15.3418	0
15.3516	0
15.3613	0
15.3711	0
15.3809	0
15.3906	0
15.4004	0
15.4102	0
15.4199	0
15.4297	0
15.4395	0
15.4492	0
15.459	0
15.4688	0
15.4785	0
15.4883	0
15.498	0
15.5078	0
15.5176	0
15.5273	0
15.5371	0
15.5469	0
15.5566	0
15.5664	0
15.5762	0
15.5859	0
15.5957	0
15.6055	0
15.6152	0
15.625	0
15.6348	0
15.6445	0
15.6543	0
15.6641	0
15.6738	0
15.6836	0
15.6934	0
15.7031	0
15.7129	0
15.7227	0
15.7324	0
15.7422	0
15.752	0
15.7617	0
15.7715	0
15.7812	0
15.791	0
15.8008	0
15.8105	0
15.8203	0
15.8301	0
15.8398	0
15.8496	0
15.8594	0
15.8691	0
15.8789	0
15.8887	0
15.8984	0
15.9082	0
15.918	0
15.9277	0
15.9375	0
15.9473	0
15.957	0
15.9668	0
15.9766	0
15.9863	0
15.9961	0
16.0059	0
16.0156	0
16.0254	0
16.0352	0
16.0449	0
16.0547	0
16.0645	0
16.0742	0
16.084	0
16.0938	0
16.1035	0
16.1133	0
16.123	0
16.1328	0
16.1426	0
16.1523	0
16.1621	0
16.1719	0
16.1816	0
16.1914	0
16.2012	0
16.2109	0
16.2207	0
16.2305	0
16.2402	0
16.25	0
16.2598	0
16.2695	0
16.2793	0
16.2891	0
16.2988	0
16.3086	0
16.3184	0
16.3281	0
16.3379	0
16.3477	0
16.3574	0
16.3672	0
16.377	0
16.3867	0
16.3965	0
16.4062	0
16.416	0
16.4258	0
16.4355	0
16.4453	0
16.4551	0
16.4648	0
16.4746	0
16.4844	0
16.4941	0
16.5039	0
16.5137	0
16.5234	0
16.5332	0
16.543	0
16.5527	0
16.5625	0
16.5723	0
16.582	0
16.5918	0
16.6016	0
16.6113	0
16.6211	0
16.6309	0
16.6406	0
16.6504	0
16.6602	0
16.6699	0
16.6797	0
16.6895	0
16.6992	0
16.709	0
16.7188	0
16.7285	0
16.7383	0
16.748	0
16.7578	0
16.7676	0
16.7773	0
16.7871	0
16.7969	0
16.8066	0
16.8164	0
16.8262	0
16.8359	0
16.8457	0
16.8555	0
16.8652	0
16.875	0
16.8848	0
16.8945	0
16.9043	0
16.9141	0
16.9238	0
16.9336	0
16.9434	0
16.9531	0
16.9629	0
16.9727	0
16.9824	0
16.9922	0
17.002	0
17.0117	0
17.0215	0
17.0312	0
17.041	0
17.0508	0
17.0605	0
17.0703	0
17.0801	0
17.0898	0
17.0996	0
17.1094	0
17.1191	0
17.1289	0
17.1387	0
17.1484	0
17.1582	0
17.168	0
17.1777	0
17.1875	0
17.1973	0
17.207	0
17.2168	0
17.2266	0
17.2363	0
17.2461	0
17.2559	0
17.2656	0
17.2754	0
17.2852	0
17.2949	0
17.3047	0
17.3145	0
17.3242	0
17.334	0
17.3438	0
17.3535	0
17.3633	0
17.373	0
17.3828	0
17.3926	0
17.4023	0
17.4121	0
17.4219	0
17.4316	0
17.4414	0
17.4512	0
17.4609	0
17.4707	0
17.4805	0
17.4902	0
17.5	0
17.5098	0
17.5195	0
17.5293	0
17.5391	0
17.5488	0
17.5586	0
17.5684	0
17.5781	0
17.5879	0
17.5977	0
17.6074	0
17.6172	0
17.627	0
17.6367	0
17.6465	0
17.6562	0
17.666	0
17.6758	0
17.6855	0
17.6953	0
17.7051	0
17.7148	0
17.7246	0
17.7344	0
17.7441	0
17.7539	0
17.7637	0
17.7734	0
17.7832	0
17.793	0
17.8027	0
17.8125	0
17.8223	0
17.832	0
17.8418	0
17.8516	0
17.8613	0
17.8711	0
17.8809	0
17.8906	0
17.9004	0
17.9102	0
17.9199	0
17.9297	0
17.9395	0
17.9492	0
17.959	0
17.9688	0
17.9785	0
17.9883	0
17.998	0
18.0078	0
18.0176	0
18.0273	0
18.0371	0
18.0469	0
18.0566	0
18.0664	0
18.0762	0
18.0859	0
18.0957	0
18.1055	0
18.1152	0
18.125	0
18.1348	0
18.1445	0
18.1543	0
18.1641	0
18.1738	0
18.1836	0
18.1934	0
18.2031	0
18.2129	0
18.2227	0
18.2324	0
18.2422	0
18.252	0
18.2617	0
18.2715	0
18.2812	0
18.291	0
18.3008	0
18.3105	0
18.3203	0
18.3301	0
18.3398	0
18.3496	0
18.3594	0
18.3691	0
18.3789	0
18.3887	0
18.3984	0
18.4082	0
18.418	0
18.4277	0
18.4375	0
18.4473	0
18.457	0
18.4668	0
18.4766	0
18.4863	0
18.4961	0
18.5059	0
18.5156	0
18.5254	0
18.5352	0
18.5449	0
18.5547	0
18.5645	0
18.5742	0
18.584	0
18.5938	0
18.6035	0
18.6133	0
18.623	0
18.6328	0
18.6426	0
18.6523	0
18.6621	0
18.6719	0
18.6816	0
18.6914	0
18.7012	0
18.7109	0
18.7207	0
18.7305	0
18.7402	0
18.75	0
18.7598	0
18.7695	0
18.7793	0
18.7891	0
18.7988	0
18.8086	0
18.8184	0
18.8281	0
18.8379	0
18.8477	0
18.8574	0
18.8672	0
18.877	0
18.8867	0
18.8965	0
18.9062	0
18.916	0
18.9258	0
18.9355	0
18.9453	0
18.9551	0
18.9648	0
18.9746	0
18.9844	0
18.9941	0
19.0039	0
19.0137	0
19.0234	0
19.0332	0
19.043	0
19.0527	0
19.0625	0
19.0723	0
19.082	0
19.0918	0
19.1016	0
19.1113	0
19.1211	0
19.1309	0
19.1406	0
19.1504	0
19.1602	0
19.1699	0
19.1797	0
19.1895	0
19.1992	0
19.209	0
19.2188	0
19.2285	0
19.2383	0
19.248	0
19.2578	0
19.2676	0
19.2773	0
19.2871	0
19.2969	0
19.3066	0
19.3164	0
19.3262	0
19.3359	0
19.3457	0
19.3555	0
19.3652	0
19.375	0
19.3848	0
19.3945	0
19.4043	0
19.4141	0
19.4238	0
19.4336	0
19.4434	0
19.4531	0
19.4629	0
19.4727	0
19.4824	0
19.4922	0
19.502	0
19.5117	0
[truncated: 51 more rows]

## Sheet: Supplementary Fig. 4b
EDS spectra of HC and ink-painted HC surfaces
HC				ink-painted HC surface
Energy (eV)	Counts			Energy (eV)	Counts
0.01953	0			0.01953	0
0.03906	0			0.03906	0
0.05859	0			0.05859	0
0.07813	0			0.07813	0
0.09766	0			0.09766	0
0.11719	0			0.11719	0
0.13672	0			0.13672	0
0.15625	0			0.15625	0
0.17578	0			0.17578	0
0.19531	0			0.19531	0
0.21484	0			0.21484	0
0.23438	0			0.23438	0
0.25391	0			0.25391	0
0.27344	0			0.27344	0
0.29297	0			0.29297	0
0.3125	26			0.3125	31
0.33203	83			0.33203	96
0.35156	61			0.35156	55
0.37109	55			0.37109	46
0.39063	46			0.39063	69
0.41016	39			0.41016	44
0.42969	68			0.42969	51
0.44922	69			0.44922	66
0.46875	63			0.46875	56
0.48828	88			0.48828	92
0.50781	162			0.50781	128
0.52734	158			0.52734	139
0.54688	297			0.54688	278
0.56641	417			0.56641	334
0.58594	504			0.58594	476
0.60547	532			0.60547	493
0.625	604			0.625	560
0.64453	535			0.64453	495
0.66406	562			0.66406	501
0.68359	294			0.68359	282
0.70313	193			0.70313	192
0.72266	127			0.72266	139
0.74219	98			0.74219	110
0.76172	59			0.76172	59
0.78125	44			0.78125	54
0.80078	47			0.80078	55
0.82031	65			0.82031	92
0.83984	61			0.83984	62
0.85938	48			0.85938	57
0.87891	55			0.87891	95
0.89844	56			0.89844	62
0.91797	60			0.91797	65
0.9375	69			0.9375	93
0.95703	92			0.95703	110
0.97656	92			0.97656	107
0.99609	94			0.99609	153
1.01563	129			1.01563	183
1.03516	201			1.03516	302
1.05469	190			1.05469	286
1.07422	242			1.07422	348
1.09375	258			1.09375	384
1.11328	308			1.11328	476
1.13281	202			1.13281	374
1.15234	167			1.15234	263
1.17188	120			1.17188	176
1.19141	86			1.19141	134
1.21094	69			1.21094	76
1.23047	59			1.23047	53
1.25	37			1.25	33
1.26953	47			1.26953	37
1.28906	32			1.28906	38
1.30859	48			1.30859	41
1.32813	33			1.32813	36
1.34766	49			1.34766	50
1.36719	43			1.36719	55
1.38672	53			1.38672	41
1.40625	47			1.40625	39
1.42578	33			1.42578	46
1.44531	42			1.44531	33
1.46484	44			1.46484	52
1.48438	54			1.48438	57
1.50391	44			1.50391	52
1.52344	49			1.52344	53
1.54297	48			1.54297	31
1.5625	52			1.5625	43
1.58203	35			1.58203	38
1.60156	38			1.60156	45
1.62109	49			1.62109	41
1.64063	37			1.64063	39
1.66016	41			1.66016	45
1.67969	65			1.67969	51
1.69922	54			1.69922	43
1.71875	39			1.71875	51
1.73828	47			1.73828	53
1.75781	49			1.75781	44
1.77734	48			1.77734	62
1.79688	46			1.79688	41
1.81641	45			1.81641	56
1.83594	56			1.83594	42
1.85547	49			1.85547	54
1.875	48			1.875	46
1.89453	39			1.89453	47
1.91406	50			1.91406	55
1.93359	47			1.93359	54
1.95313	49			1.95313	51
1.97266	48			1.97266	47
1.99219	43			1.99219	55
2.01172	48			2.01172	62
2.03125	48			2.03125	71
2.05078	47			2.05078	89
2.07031	49			2.07031	94
2.08984	44			2.08984	95
2.10938	38			2.10938	95
2.12891	46			2.12891	86
2.14844	41			2.14844	84
2.16797	42			2.16797	68
2.1875	46			2.1875	60
2.20703	57			2.20703	61
2.22656	48			2.22656	43
2.24609	51			2.24609	56
2.26563	49			2.26563	53
2.28516	48			2.28516	62
2.30469	51			2.30469	51
2.32422	46			2.32422	32
2.34375	49			2.34375	52
2.36328	40			2.36328	40
2.38281	38			2.38281	41
2.40234	45			2.40234	50
2.42188	54			2.42188	44
2.44141	50			2.44141	48
2.46094	40			2.46094	40
2.48047	47			2.48047	49
2.5	58			2.5	45
2.51953	59			2.51953	51
2.53906	46			2.53906	41
2.55859	49			2.55859	36
2.57813	38			2.57813	40
2.59766	47			2.59766	48
2.61719	51			2.61719	49
2.63672	42			2.63672	47
2.65625	59			2.65625	43
2.67578	54			2.67578	43
2.69531	41			2.69531	40
2.71484	55			2.71484	37
2.73438	53			2.73438	55
2.75391	48			2.75391	43
2.77344	42			2.77344	42
2.79297	38			2.79297	50
2.8125	61			2.8125	53
2.83203	46			2.83203	40
2.85156	56			2.85156	46
2.87109	39			2.87109	35
2.89063	50			2.89063	36
2.91016	40			2.91016	50
2.92969	46			2.92969	43
2.94922	59			2.94922	52
2.96875	52			2.96875	36
2.98828	47			2.98828	34
3.00781	42			3.00781	43
3.02734	47			3.02734	41
3.04688	50			3.04688	43
3.06641	53			3.06641	38
3.08594	36			3.08594	41
3.10547	42			3.10547	42
3.125	44			3.125	49
3.14453	55			3.14453	45
3.16406	47			3.16406	43
3.18359	54			3.18359	55
3.20313	56			3.20313	40
3.22266	75			3.22266	47
3.24219	75			3.24219	48
3.26172	73			3.26172	70
3.28125	81			3.28125	73
3.30078	63			3.30078	55
3.32031	79			3.32031	82
3.33984	84			3.33984	53
3.35938	66			3.35938	65
3.37891	55			3.37891	50
3.39844	77			3.39844	55
3.41797	54			3.41797	56
3.4375	61			3.4375	52
3.45703	52			3.45703	53
3.47656	51			3.47656	50
3.49609	58			3.49609	53
3.51563	62			3.51563	46
3.53516	50			3.53516	57
3.55469	45			3.55469	51
3.57422	57			3.57422	39
3.59375	42			3.59375	37
3.61328	50			3.61328	41
3.63281	43			3.63281	44
3.65234	39			3.65234	37
3.67188	44			3.67188	43
3.69141	49			3.69141	39
3.71094	49			3.71094	39
3.73047	47			3.73047	38
3.75	47			3.75	41
3.76953	52			3.76953	59
3.78906	48			3.78906	43
3.80859	54			3.80859	62
3.82813	49			3.82813	45
3.84766	51			3.84766	57
3.86719	47			3.86719	48
3.88672	51			3.88672	48
3.90625	44			3.90625	46
3.92578	49			3.92578	49
3.94531	50			3.94531	46
3.96484	49			3.96484	51
3.98438	47			3.98438	47
4.00391	54			4.00391	45
4.02344	49			4.02344	49
4.04297	49			4.04297	43
4.0625	47			4.0625	41
4.08203	47			4.08203	45
4.10156	44			4.10156	47
4.12109	48			4.12109	48
4.14063	49			4.14063	48
4.16016	47			4.16016	46
4.17969	43			4.17969	49
4.19922	44			4.19922	43
4.21875	49			4.21875	49
4.23828	49			4.23828	45
4.25781	46			4.25781	47
4.27734	48			4.27734	48
4.29688	44			4.29688	48
4.31641	49			4.31641	46
4.33594	50			4.33594	47
4.35547	47			4.35547	43
4.375	45			4.375	55
4.39453	46			4.39453	45
4.41406	49			4.41406	43
4.43359	49			4.43359	48
4.45313	57			4.45313	48
4.47266	47			4.47266	46
4.49219	44			4.49219	41
4.51172	49			4.51172	43
4.53125	49			4.53125	42
4.55078	47			4.55078	45
4.57031	47			4.57031	57
4.58984	42			4.58984	48
4.60938	35			4.60938	41
4.62891	36			4.62891	43
4.64844	42			4.64844	57
4.66797	43			4.66797	45
4.6875	45			4.6875	41
4.70703	50			4.70703	43
4.72656	38			4.72656	57
4.74609	54			4.74609	45
4.76563	48			4.76563	41
4.78516	47			4.78516	43
4.80469	51			4.80469	57
4.82422	49			4.82422	45
4.84375	40			4.84375	42
4.86328	45			4.86328	41
4.88281	32			4.88281	34
4.90234	39			4.90234	39
4.92188	36			4.92188	40
4.94141	25			4.94141	28
4.96094	31			4.96094	29
4.98047	25			4.98047	34
5	33			5	38
5.01953	39			5.01953	22
5.03906	30			5.03906	41
5.05859	39			5.05859	28
5.07813	42			5.07813	27
5.09766	34			5.09766	25
5.11719	43			5.11719	29
5.13672	33			5.13672	34
5.15625	32			5.15625	17
5.17578	29			5.17578	26
5.19531	39			5.19531	39
5.21484	19			5.21484	34
5.23438	31			5.23438	38
5.25391	33			5.25391	48
5.27344	35			5.27344	35
5.29297	41			5.29297	24
5.3125	29			5.3125	34
5.33203	30			5.33203	26
5.35156	40			5.35156	31
5.37109	28			5.37109	34
5.39063	37			5.39063	30
5.41016	39			5.41016	34
5.42969	36			5.42969	39
5.44922	26			5.44922	33
5.46875	34			5.46875	33
5.48828	41			5.48828	35
5.50781	51			5.50781	39
5.52734	37			5.52734	33
5.54688	27			5.54688	44
5.56641	31			5.56641	34
5.58594	23			5.58594	24
5.60547	23			5.60547	30
5.625	38			5.625	21
5.64453	27			5.64453	24
5.66406	33			5.66406	30
5.68359	29			5.68359	39
5.70313	47			5.70313	26
5.72266	31			5.72266	23
5.74219	27			5.74219	32
5.76172	24			5.76172	22
5.78125	46			5.78125	28
5.80078	28			5.80078	25
5.82031	31			5.82031	34
5.83984	28			5.83984	35
5.85938	22			5.85938	40
5.87891	24			5.87891	30
5.89844	21			5.89844	33
5.91797	32			5.91797	23
5.9375	26			5.9375	29
5.95703	30			5.95703	33
5.97656	20			5.97656	29
5.99609	31			5.99609	30
6.01563	29			6.01563	33
6.03516	33			6.03516	25
6.05469	26			6.05469	45
6.07422	38			6.07422	21
6.09375	27			6.09375	28
6.11328	47			6.11328	26
6.13281	25			6.13281	26
6.15234	25			6.15234	23
6.17188	38			6.17188	25
6.19141	38			6.19141	32
6.21094	21			6.21094	28
6.23047	34			6.23047	28
6.25	31			6.25	25
6.26953	42			6.26953	29
6.28906	27			6.28906	25
6.30859	26			6.30859	40
6.32813	24			6.32813	26
6.34766	15			6.34766	20
6.36719	30			6.36719	34
6.38672	31			6.38672	27
6.40625	23			6.40625	31
6.42578	34			6.42578	36
6.44531	20			6.44531	23
6.46484	27			6.46484	24
6.48438	17			6.48438	30
6.50391	41			6.50391	23
6.52344	26			6.52344	23
6.54297	37			6.54297	25
6.5625	37			6.5625	14
6.58203	25			6.58203	28
6.60156	27			6.60156	20
6.62109	30			6.62109	25
6.64063	34			6.64063	30
6.66016	36			6.66016	26
6.67969	31			6.67969	31
6.69922	27			6.69922	34
6.71875	28			6.71875	25
6.73828	29			6.73828	23
6.75781	26			6.75781	32
6.77734	39			6.77734	22
6.79688	24			6.79688	28
6.81641	39			6.81641	28
6.83594	30			6.83594	33
6.85547	27			6.85547	18
6.875	27			6.875	26
6.89453	28			6.89453	25
6.91406	28			6.91406	22
6.93359	24			6.93359	32
6.95313	27			6.95313	21
6.97266	25			6.97266	27
6.99219	31			6.99219	22
7.01172	34			7.01172	24
7.03125	28			7.03125	27
7.05078	33			7.05078	24
7.07031	30			7.07031	28
7.08984	44			7.08984	25
7.10938	37			7.10938	26
7.12891	36			7.12891	25
7.14844	30			7.14844	31
7.16797	23			7.16797	20
7.1875	28			7.1875	27
7.20703	32			7.20703	18
7.22656	17			7.22656	30
7.24609	20			7.24609	30
7.26563	30			7.26563	33
7.28516	31			7.28516	28
7.30469	32			7.30469	17
7.32422	27			7.32422	27
7.34375	29			7.34375	23
7.36328	33			7.36328	22
7.38281	21			7.38281	25
7.40234	26			7.40234	17
7.42188	35			7.42188	24
7.44141	26			7.44141	28
7.46094	38			7.46094	31
7.48047	25			7.48047	30
7.5	31			7.5	24
7.51953	22			7.51953	26
7.53906	30			7.53906	17
7.55859	37			7.55859	27
7.57813	32			7.57813	35
7.59766	23			7.59766	26
7.61719	28			7.61719	20
7.63672	27			7.63672	29
7.65625	30			7.65625	33
7.67578	17			7.67578	16
7.69531	32			7.69531	33
7.71484	28			7.71484	27
7.73438	31			7.73438	23
7.75391	26			7.75391	27
7.77344	29			7.77344	32
7.79297	29			7.79297	33
7.8125	30			7.8125	23
7.83203	31			7.83203	20
7.85156	33			7.85156	29
7.87109	22			7.87109	29
7.89063	23			7.89063	24
7.91016	28			7.91016	32
7.92969	29			7.92969	25
7.94922	25			7.94922	20
7.96875	34			7.96875	30
7.98828	27			7.98828	34
8.00781	33			8.00781	22
8.02734	24			8.02734	24
8.04688	22			8.04688	24
8.06641	26			8.06641	20
8.08594	24			8.08594	29
8.10547	30			8.10547	14
8.125	22			8.125	36
8.14453	33			8.14453	28
8.16406	20			8.16406	15
8.18359	20			8.18359	17
8.20313	25			8.20313	20
8.22266	24			8.22266	24
8.24219	32			8.24219	26
8.26172	19			8.26172	24
8.28125	23			8.28125	32
8.30078	28			8.30078	23
8.32031	20			8.32031	35
8.33984	34			8.33984	27
8.35938	35			8.35938	20
8.37891	33			8.37891	34
8.39844	21			8.39844	24
8.41797	22			8.41797	17
8.4375	27			8.4375	34
8.45703	26			8.45703	20
8.47656	25			8.47656	25
8.49609	23			8.49609	31
8.51563	32			8.51563	26
8.53516	28			8.53516	29
8.55469	32			8.55469	28
8.57422	22			8.57422	21
8.59375	34			8.59375	23
8.61328	24			8.61328	23
8.63281	30			8.63281	24
8.65234	34			8.65234	29
8.67188	23			8.67188	23
8.69141	33			8.69141	25
8.71094	21			8.71094	29
8.73047	24			8.73047	24
8.75	23			8.75	25
8.76953	18			8.76953	20
8.78906	32			8.78906	17
8.80859	22			8.80859	26
8.82813	28			8.82813	23
8.84766	26			8.84766	28
8.86719	27			8.86719	21
8.88672	21			8.88672	30
8.90625	29			8.90625	29
8.92578	25			8.92578	28
8.94531	26			8.94531	20
8.96484	31			8.96484	20
8.98438	31			8.98438	18
9.00391	29			9.00391	34
9.02344	22			9.02344	28
9.04297	32			9.04297	25
9.0625	30			9.0625	28
9.08203	20			9.08203	21
9.10156	26			9.10156	15
9.12109	31			9.12109	35
9.14063	17			9.14063	23
9.16016	26			9.16016	21
9.17969	25			9.17969	33
9.19922	22			9.19922	28
9.21875	31			9.21875	23
9.23828	28			9.23828	26
9.25781	30			9.25781	30
9.27734	19			9.27734	21
9.29688	30			9.29688	27
9.31641	20			9.31641	31
9.33594	37			9.33594	24
9.35547	32			9.35547	28
9.375	23			9.375	19
9.39453	33			9.39453	26
9.41406	27			9.41406	21
9.43359	18			9.43359	22
9.45313	28			9.45313	22
9.47266	24			9.47266	22
9.49219	19			9.49219	28
9.51172	30			9.51172	19
9.53125	26			9.53125	21
9.55078	21			9.55078	23
9.57031	27			9.57031	21
9.58984	21			9.58984	21
9.60938	22			9.60938	19
9.62891	22			9.62891	18
9.64844	20			9.64844	24
9.66797	28			9.66797	21
9.6875	20			9.6875	26
9.70703	30			9.70703	22
9.72656	21			9.72656	22
9.74609	27			9.74609	30
9.76563	31			9.76563	26
9.78516	24			9.78516	30
9.80469	23			9.80469	21
9.82422	27			9.82422	17
9.84375	23			9.84375	19
9.86328	27			9.86328	26
9.88281	22			9.88281	24
9.90234	38			9.90234	14
9.92188	29			9.92188	27
9.94141	22			9.94141	14
9.96094	28			9.96094	15
9.98047	25			9.98047	31
10	25			10	27
10.0195	20			10.0195	18
10.0391	28			10.0391	19
10.0586	28			10.0586	24
10.0781	25			10.0781	21
10.0977	32			10.0977	16
10.1172	31			10.1172	22
10.1367	27			10.1367	19
10.1562	23			10.1562	27
10.1758	28			10.1758	16
10.1953	20			10.1953	17
10.2148	19			10.2148	23
10.2344	31			10.2344	29
10.2539	31			10.2539	31
10.2734	19			10.2734	20
10.293	32			10.293	23
10.3125	36			10.3125	18
10.332	19			10.332	29
10.3516	23			10.3516	24
10.3711	30			10.3711	30
10.3906	18			10.3906	20
10.4102	25			10.4102	22
10.4297	31			10.4297	26
10.4492	34			10.4492	21
10.4688	24			10.4688	34
10.4883	20			10.4883	28
10.5078	22			10.5078	22
10.5273	21			10.5273	21
10.5469	30			10.5469	21
10.5664	23			10.5664	30
10.5859	18			10.5859	27
10.6055	34			10.6055	18
10.625	19			10.625	19
10.6445	26			10.6445	18
10.6641	25			10.6641	31
10.6836	32			10.6836	20
10.7031	30			10.7031	23
10.7227	20			10.7227	28
10.7422	24			10.7422	26
10.7617	24			10.7617	15
10.7812	25			10.7812	35
10.8008	27			10.8008	23
10.8203	18			10.8203	32
10.8398	20			10.8398	26
10.8594	22			10.8594	28
10.8789	22			10.8789	22
10.8984	28			10.8984	23
10.918	10			10.918	24
10.9375	21			10.9375	20
10.957	26			10.957	20
10.9766	18			10.9766	25
10.9961	23			10.9961	30
11.0156	19			11.0156	16
11.0352	24			11.0352	15
11.0547	21			11.0547	20
11.0742	18			11.0742	25
11.0938	19			11.0938	32
11.1133	24			11.1133	19
11.1328	33			11.1328	31
11.1523	22			11.1523	20
11.1719	27			11.1719	17
11.1914	21			11.1914	22
11.2109	31			11.2109	25
11.2305	23			11.2305	17
11.25	18			11.25	13
11.2695	23			11.2695	23
11.2891	19			11.2891	20
11.3086	22			11.3086	25
11.3281	18			11.3281	27
11.3477	20			11.3477	16
11.3672	23			11.3672	18
11.3867	20			11.3867	19
11.4062	24			11.4062	19
11.4258	18			11.4258	11
11.4453	31			11.4453	16
11.4648	27			11.4648	18
11.4844	22			11.4844	16
11.5039	21			11.5039	24
11.5234	19			11.5234	15
11.543	23			11.543	25
11.5625	26			11.5625	27
11.582	30			11.582	20
11.6016	22			11.6016	24
11.6211	24			11.6211	22
11.6406	24			11.6406	20
11.6602	27			11.6602	22
11.6797	24			11.6797	17
11.6992	20			11.6992	19
11.7188	21			11.7188	21
11.7383	26			11.7383	22
11.7578	12			11.7578	28
11.7773	24			11.7773	18
11.7969	23			11.7969	17
11.8164	21			11.8164	17
11.8359	16			11.8359	18
11.8555	20			11.8555	24
11.875	29			11.875	18
11.8945	29			11.8945	21
11.9141	19			11.9141	19
11.9336	28			11.9336	33
11.9531	21			11.9531	17
11.9727	27			11.9727	20
11.9922	18			11.9922	17
12.0117	18			12.0117	29
12.0312	25			12.0312	19
12.0508	31			12.0508	25
12.0703	20			12.0703	26
12.0898	15			12.0898	16
12.1094	25			12.1094	22
12.1289	18			12.1289	17
12.1484	23			12.1484	20
12.168	18			12.168	20
12.1875	28			12.1875	13
12.207	19			12.207	25
12.2266	15			12.2266	20
12.2461	22			12.2461	20
12.2656	28			12.2656	14
12.2852	31			12.2852	17
12.3047	28			12.3047	17
12.3242	29			12.3242	25
12.3438	20			12.3438	20
12.3633	20			12.3633	26
12.3828	25			12.3828	25
12.4023	16			12.4023	16
12.4219	24			12.4219	17
12.4414	17			12.4414	22
12.4609	22			12.4609	19
12.4805	27			12.4805	26
12.5	26			12.5	21
12.5195	30			12.5195	16
12.5391	25			12.5391	18
12.5586	16			12.5586	26
12.5781	14			12.5781	24
12.5977	21			12.5977	26
12.6172	19			12.6172	24
12.6367	17			12.6367	20
12.6562	11			12.6562	18
12.6758	19			12.6758	25
12.6953	26			12.6953	22
12.7148	17			12.7148	24
12.7344	17			12.7344	25
12.7539	26			12.7539	21
12.7734	18			12.7734	20
12.793	26			12.793	24
12.8125	16			12.8125	25
12.832	19			12.832	22
12.8516	23			12.8516	26
12.8711	22			12.8711	26
12.8906	24			12.8906	24
12.9102	28			12.9102	17
12.9297	22			12.9297	17
12.9492	22			12.9492	17
12.9688	24			12.9688	25
12.9883	19			12.9883	20
13.0078	23			13.0078	26
13.0273	17			13.0273	18
13.0469	19			13.0469	15
13.0664	24			13.0664	22
13.0859	19			13.0859	25
13.1055	25			13.1055	20
13.125	26			13.125	18
13.1445	23			13.1445	29
13.1641	25			13.1641	15
13.1836	22			13.1836	21
13.2031	21			13.2031	16
13.2227	31			13.2227	20
13.2422	31			13.2422	19
13.2617	15			13.2617	13
13.2812	21			13.2812	20
13.3008	13			13.3008	25
13.3203	23			13.3203	13
13.3398	23			13.3398	21
13.3594	17			13.3594	30
13.3789	21			13.3789	13
13.3984	24			13.3984	23
13.418	25			13.418	19
13.4375	13			13.4375	18
13.457	21			13.457	27
13.4766	13			13.4766	20
13.4961	27			13.4961	16
13.5156	22			13.5156	16
13.5352	18			13.5352	22
13.5547	24			13.5547	25
13.5742	29			13.5742	25
13.5938	13			13.5938	18
13.6133	22			13.6133	28
13.6328	25			13.6328	12
13.6523	21			13.6523	27
13.6719	31			13.6719	11
13.6914	16			13.6914	19
13.7109	21			13.7109	21
13.7305	19			13.7305	14
13.75	22			13.75	16
13.7695	30			13.7695	21
13.7891	22			13.7891	18
13.8086	21			13.8086	18
13.8281	35			13.8281	14
13.8477	26			13.8477	20
13.8672	18			13.8672	22
13.8867	18			13.8867	16
13.9062	20			13.9062	21
13.9258	25			13.9258	20
13.9453	25			13.9453	29
13.9648	18			13.9648	19
13.9844	17			13.9844	18
14.0039	21			14.0039	20
14.0234	27			14.0234	14
14.043	22			14.043	26
14.0625	23			14.0625	22
14.082	16			14.082	23
14.1016	20			14.1016	14
14.1211	25			14.1211	15
14.1406	24			14.1406	17
14.1602	21			14.1602	12
14.1797	23			14.1797	14
14.1992	31			14.1992	22
14.2188	25			14.2188	21
14.2383	16			14.2383	13
14.2578	18			14.2578	21
14.2773	19			14.2773	18
14.2969	17			14.2969	26
14.3164	27			14.3164	30
14.3359	22			14.3359	17
14.3555	20			14.3555	12
14.375	31			14.375	28
14.3945	21			14.3945	21
14.4141	30			14.4141	21
14.4336	22			14.4336	23
14.4531	24			14.4531	14
14.4727	17			14.4727	13
14.4922	16			14.4922	21
14.5117	16			14.5117	19
14.5312	17			14.5312	19
14.5508	15			14.5508	26
14.5703	25			14.5703	17
14.5898	24			14.5898	17
14.6094	27			14.6094	15
14.6289	21			14.6289	21
14.6484	16			14.6484	26
14.668	26			14.668	31
14.6875	22			14.6875	21
14.707	30			14.707	18
14.7266	23			14.7266	27
14.7461	21			14.7461	22
14.7656	24			14.7656	27
14.7852	23			14.7852	22
14.8047	22			14.8047	24
14.8242	21			14.8242	23
14.8438	23			14.8438	14
14.8633	24			14.8633	23
14.8828	20			14.8828	21
14.9023	18			14.9023	21
14.9219	18			14.9219	20
14.9414	28			14.9414	15
14.9609	25			14.9609	20
14.9805	21			14.9805	19
15	16			15	10
15.0195	25			15.0195	19
15.0391	16			15.0391	19
15.0586	15			15.0586	22
15.0781	22			15.0781	19
15.0977	13			15.0977	23
15.1172	22			15.1172	16
15.1367	22			15.1367	19
15.1562	23			15.1562	24
15.1758	22			15.1758	22
15.1953	22			15.1953	25
15.2148	17			15.2148	15
15.2344	25			15.2344	23
15.2539	14			15.2539	8
15.2734	25			15.2734	15
15.293	23			15.293	20
15.3125	20			15.3125	18
15.332	21			15.332	25
15.3516	25			15.3516	22
15.3711	27			15.3711	14
15.3906	18			15.3906	21
15.4102	16			15.4102	21
15.4297	26			15.4297	14
15.4492	20			15.4492	22
15.4688	15			15.4688	21
15.4883	21			15.4883	19
15.5078	14			15.5078	16
15.5273	23			15.5273	15
15.5469	28			15.5469	24
15.5664	26			15.5664	13
15.5859	18			15.5859	22
15.6055	14			15.6055	15
15.625	15			15.625	13
15.6445	20			15.6445	18
15.6641	17			15.6641	18
15.6836	21			15.6836	22
15.7031	22			15.7031	17
15.7227	20			15.7227	18
15.7422	23			15.7422	13
15.7617	17			15.7617	23
15.7812	20			15.7812	24
15.8008	13			15.8008	17
15.8203	28			15.8203	19
15.8398	19			15.8398	15
15.8594	24			15.8594	25
15.8789	26			15.8789	13
15.8984	19			15.8984	21
15.918	21			15.918	15
15.9375	21			15.9375	21
15.957	21			15.957	24
15.9766	10			15.9766	24
15.9961	19			15.9961	21
16.0156	16			16.0156	23
16.0352	21			16.0352	15
16.0547	19			16.0547	13
16.0742	26			16.0742	20
16.0938	21			16.0938	25
16.1133	27			16.1133	22
16.1328	28			16.1328	18
16.1523	21			16.1523	21
16.1719	23			16.1719	11
16.1914	26			16.1914	27
16.2109	32			16.2109	21
16.2305	22			16.2305	22
16.25	18			16.25	32
16.2695	12			16.2695	24
16.2891	32			16.2891	14
16.3086	13			16.3086	23
16.3281	24			16.3281	22
16.3477	23			16.3477	23
16.3672	17			16.3672	25
16.3867	22			16.3867	20
16.4062	31			16.4062	10
16.4258	20			16.4258	23
16.4453	23			16.4453	19
16.4648	17			16.4648	21
16.4844	25			16.4844	27
16.5039	24			16.5039	11
16.5234	21			16.5234	15
16.543	25			16.543	21
16.5625	10			16.5625	14
16.582	28			16.582	21
16.6016	20			16.6016	19
16.6211	17			16.6211	32
16.6406	26			16.6406	22
16.6602	26			16.6602	17
16.6797	18			16.6797	21
16.6992	24			16.6992	16
16.7188	18			16.7188	18
16.7383	22			16.7383	25
16.7578	14			16.7578	22
16.7773	19			16.7773	18
16.7969	15			16.7969	17
16.8164	25			16.8164	10
16.8359	21			16.8359	13
16.8555	20			16.8555	25
16.875	16			16.875	21
16.8945	19			16.8945	24
16.9141	20			16.9141	15
16.9336	16			16.9336	25
16.9531	23			16.9531	21
16.9727	16			16.9727	17
16.9922	26			16.9922	24
17.0117	21			17.0117	20
17.0312	23			17.0312	23
17.0508	20			17.0508	22
17.0703	17			17.0703	18
17.0898	24			17.0898	23
17.1094	16			17.1094	16
17.1289	19			17.1289	27
17.1484	20			17.1484	21
17.168	21			17.168	14
17.1875	19			17.1875	20
17.207	18			17.207	24
17.2266	19			17.2266	27
17.2461	15			17.2461	15
17.2656	24			17.2656	15
17.2852	11			17.2852	19
17.3047	23			17.3047	23
17.3242	17			17.3242	15
17.3438	26			17.3438	18
17.3633	10			17.3633	22
17.3828	27			17.3828	21
17.4023	23			17.4023	17
17.4219	24			17.4219	20
17.4414	19			17.4414	30
17.4609	24			17.4609	15
17.4805	27			17.4805	21
17.5	20			17.5	18
17.5195	18			17.5195	19
17.5391	19			17.5391	17
17.5586	19			17.5586	17
17.5781	19			17.5781	26
17.5977	23			17.5977	14
17.6172	18			17.6172	20
17.6367	22			17.6367	16
17.6562	21			17.6562	19
17.6758	16			17.6758	17
17.6953	14			17.6953	19
17.7148	10			17.7148	14
17.7344	23			17.7344	12
17.7539	26			17.7539	21
17.7734	16			17.7734	20
17.793	20			17.793	17
17.8125	16			17.8125	22
17.832	23			17.832	21
17.8516	17			17.8516	15
17.8711	11			17.8711	21
17.8906	8			17.8906	15
17.9102	18			17.9102	24
17.9297	18			17.9297	21
17.9492	19			17.9492	24
17.9688	22			17.9688	21
17.9883	17			17.9883	20
18.0078	18			18.0078	14
18.0273	19			18.0273	19
18.0469	10			18.0469	22
18.0664	19			18.0664	16
18.0859	20			18.0859	21
18.1055	16			18.1055	18
18.125	18			18.125	12
18.1445	19			18.1445	18
18.1641	16			18.1641	18
18.1836	18			18.1836	29
18.2031	18			18.2031	16
18.2227	20			18.2227	18
18.2422	18			18.2422	29
18.2617	23			18.2617	19
18.2812	15			18.2812	18
18.3008	17			18.3008	14
18.3203	9			18.3203	22
18.3398	15			18.3398	19
18.3594	10			18.3594	15
18.3789	15			18.3789	16
18.3984	21			18.3984	13
18.418	12			18.418	19
18.4375	14			18.4375	17
18.457	25			18.457	19
18.4766	17			18.4766	18
18.4961	8			18.4961	13
18.5156	15			18.5156	19
18.5352	17			18.5352	11
18.5547	17			18.5547	16
18.5742	11			18.5742	14
18.5938	8			18.5938	15
18.6133	14			18.6133	11
18.6328	10			18.6328	16
18.6523	13			18.6523	11
18.6719	10			18.6719	17
18.6914	17			18.6914	15
18.7109	14			18.7109	23
18.7305	12			18.7305	17
18.75	16			18.75	22
18.7695	13			18.7695	14
18.7891	9			18.7891	11
18.8086	10			18.8086	14
18.8281	10			18.8281	16
18.8477	11			18.8477	19
18.8672	16			18.8672	12
18.8867	8			18.8867	13
18.9062	11			18.9062	11
18.9258	13			18.9258	12
18.9453	7			18.9453	13
18.9648	12			18.9648	13
18.9844	13			18.9844	14
19.0039	10			19.0039	10
19.0234	14			19.0234	8
19.043	9			19.043	13
19.0625	13			19.0625	10
19.082	6			19.082	14
19.1016	15			19.1016	15
19.1211	18			19.1211	23
19.1406	7			19.1406	14
19.1602	12			19.1602	12
19.1797	8			19.1797	10
19.1992	10			19.1992	10
19.2188	9			19.2188	8
19.2383	6			19.2383	10
19.2578	8			19.2578	11
19.2773	11			19.2773	12
19.2969	4			19.2969	12
19.3164	5			19.3164	3
19.3359	11			19.3359	10
19.3555	4			19.3555	9
19.375	3			19.375	12
19.3945	9			19.3945	8
19.4141	9			19.4141	5
19.4336	4			19.4336	10
19.4531	5			19.4531	4
19.4727	7			19.4727	8
19.4922	4			19.4922	7
19.5117	4			19.5117	3
19.5312	7			19.5312	1
19.5508	8			19.5508	6
19.5703	5			19.5703	8
19.5898	4			19.5898	7
19.6094	6			19.6094	8
19.6289	7			19.6289	7
19.6484	8			19.6484	2
19.668	5			19.668	4
19.6875	2			19.6875	2
19.707	7			19.707	1
19.7266	3			19.7266	2
19.7461	4			19.7461	1
19.7656	4			19.7656	2
19.7852	6			19.7852	3
19.8047	4			19.8047	4
19.8242	2			19.8242	3
19.8438	5			19.8438	3
19.8633	0			19.8633	7
19.8828	2			19.8828	4
19.9023	1			19.9023	5
19.9219	3			19.9219	3
19.9414	1			19.9414	0
19.9609	2			19.9609	1
19.9805	1			19.9805	4
20	2			20	0
20.0195	0			20.0195	0
20.0391	6			20.0391	1
20.0586	2			20.0586	0
20.0781	1			20.0781	3
20.0977	1			20.0977	0
20.1172	4			20.1172	3
20.1367	0			20.1367	1
20.1562	2			20.1562	3
20.1758	0			20.1758	1
20.1953	2			20.1953	0
20.2148	2			20.2148	1
20.2344	0			20.2344	0
20.2539	0			20.2539	1
20.2734	0			20.2734	1
20.293	0			20.293	2
20.3125	1			20.3125	0
20.332	0			20.332	0
20.3516	0			20.3516	1
20.3711	0			20.3711	0
20.3906	1			20.3906	0
20.4102	1			20.4102	0
20.4297	1			20.4297	0
20.4492	0			20.4492	1
20.4688	0			20.4688	0
20.4883	0			20.4883	0
20.5078	0			20.5078	0
20.5273	1			20.5273	1
20.5469	0			20.5469	0
20.5664	0			20.5664	0
20.5859	1			20.5859	0
20.6055	0			20.6055	0
20.625	1			20.625	0
20.6445	0			20.6445	0
20.6641	0			20.6641	0
20.6836	0			20.6836	0
20.7031	0			20.7031	0
20.7227	0			20.7227	0
20.7422	0			20.7422	0
20.7617	0			20.7617	0
20.7812	0			20.7812	0
20.8008	0			20.8008	0
20.8203	0			20.8203	0
20.8398	0			20.8398	0
20.8594	0			20.8594	0
20.8789	0			20.8789	0
20.8984	0			20.8984	0
20.918	0			20.918	0
20.9375	0			20.9375	0
20.957	0			20.957	0
20.9766	0			20.9766	0
20.9961	0			20.9961	0
21.0156	0			21.0156	0
21.0352	0			21.0352	0
21.0547	0			21.0547	0
21.0742	0			21.0742	0
21.0938	0			21.0938	0
21.1133	0			21.1133	0
21.1328	0			21.1328	0
21.1523	0			21.1523	0
21.1719	0			21.1719	0
21.1914	0			21.1914	0
21.2109	0			21.2109	0
21.2305	0			21.2305	0
21.25	0			21.25	0
21.2695	0			21.2695	0
21.2891	0			21.2891	0
21.3086	0			21.3086	0
21.3281	0			21.3281	0
21.3477	0			21.3477	0
21.3672	0			21.3672	0
21.3867	0			21.3867	0
21.4062	0			21.4062	0
21.4258	0			21.4258	0
21.4453	0			21.4453	1
21.4648	0			21.4648	0
21.4844	0			21.4844	0
21.5039	0			21.5039	0
21.5234	0			21.5234	0
21.543	0			21.543	0
21.5625	0			21.5625	0
21.582	1			21.582	0
21.6016	0			21.6016	0
21.6211	0			21.6211	0
21.6406	0			21.6406	0
21.6602	0			21.6602	0
21.6797	0			21.6797	0
21.6992	0			21.6992	0
21.7188	0			21.7188	0
21.7383	0			21.7383	0
21.7578	0			21.7578	0
21.7773	0			21.7773	0
21.7969	0			21.7969	0
21.8164	0			21.8164	0
21.8359	0			21.8359	0
21.8555	0			21.8555	0
21.875	0			21.875	0
21.8945	0			21.8945	0
21.9141	0			21.9141	0
21.9336	0			21.9336	0
21.9531	0			21.9531	0
21.9727	0			21.9727	0
21.9922	0			21.9922	0
22.0117	0			22.0117	0
22.0312	0			22.0312	0
22.0508	0			22.0508	0
22.0703	0			22.0703	0
22.0898	0			22.0898	0
22.1094	0			22.1094	0
22.1289	0			22.1289	0
22.1484	0			22.1484	0
22.168	0			22.168	0
22.1875	0			22.1875	0
22.207	0			22.207	0
22.2266	0			22.2266	0
22.2461	0			22.2461	0
22.2656	0			22.2656	0
22.2852	0			22.2852	0
22.3047	0			22.3047	0
22.3242	0			22.3242	0
22.3438	0			22.3438	0
22.3633	0			22.3633	0
22.3828	0			22.3828	0
22.4023	0			22.4023	0
22.4219	0			22.4219	0
22.4414	0			22.4414	0
22.4609	0			22.4609	0
22.4805	0			22.4805	0
22.5	0			22.5	0
22.5195	0			22.5195	0
22.5391	0			22.5391	0
22.5586	0			22.5586	0
22.5781	0			22.5781	0
22.5977	0			22.5977	0
22.6172	0			22.6172	0
22.6367	0			22.6367	0
22.6562	0			22.6562	0
22.6758	0			22.6758	0
22.6953	0			22.6953	0
22.7148	0			22.7148	0
22.7344	0			22.7344	0
22.7539	0			22.7539	0
22.7734	0			22.7734	0
22.793	0			22.793	0
22.8125	0			22.8125	0
22.832	0			22.832	0
22.8516	0			22.8516	0
22.8711	0			22.8711	0
22.8906	0			22.8906	0
22.9102	0			22.9102	0
22.9297	0			22.9297	0
22.9492	0			22.9492	0
22.9688	0			22.9688	0
22.9883	0			22.9883	0
23.0078	0			23.0078	0
23.0273	0			23.0273	0
23.0469	0			23.0469	0
23.0664	0			23.0664	0
23.0859	0			23.0859	0
23.1055	0			23.1055	0
23.125	0			23.125	0
23.1445	0			23.1445	0
23.1641	0			23.1641	0
23.1836	0			23.1836	0
23.2031	0			23.2031	0
23.2227	0			23.2227	0
23.2422	0			23.2422	0
23.2617	0			23.2617	0
23.2812	0			23.2812	0
23.3008	0			23.3008	0
23.3203	0			23.3203	0
23.3398	0			23.3398	0
23.3594	0			23.3594	0
23.3789	0			23.3789	0
23.3984	0			23.3984	0
23.418	0			23.418	0
23.4375	0			23.4375	0
23.457	0			23.457	0
23.4766	0			23.4766	0
23.4961	0			23.4961	0
23.5156	0			23.5156	0
23.5352	0			23.5352	0
23.5547	0			23.5547	0
23.5742	0			23.5742	0
23.5938	0			23.5938	0
23.6133	0			23.6133	0
23.6328	0			23.6328	0
23.6523	0			23.6523	0
23.6719	0			23.6719	0
23.6914	0			23.6914	0
23.7109	0			23.7109	0
23.7305	0			23.7305	0
23.75	0			23.75	0
23.7695	0			23.7695	0
23.7891	0			23.7891	0
23.8086	0			23.8086	0
23.8281	0			23.8281	0
23.8477	0			23.8477	0
23.8672	0			23.8672	0
23.8867	0			23.8867	0
23.9062	0			23.9062	0
23.9258	0			23.9258	0
23.9453	0			23.9453	0
23.9648	0			23.9648	0
23.9844	0			23.9844	0
24.0039	0			24.0039	0
24.0234	0			24.0234	0
24.043	0			24.043	0
24.0625	0			24.0625	0
24.082	0			24.082	0
24.1016	0			24.1016	0
24.1211	0			24.1211	0
24.1406	0			24.1406	0
24.1602	0			24.1602	0
24.1797	0			24.1797	0
24.1992	0			24.1992	0
24.2188	0			24.2188	0
24.2383	0			24.2383	0
24.2578	0			24.2578	0
24.2773	0			24.2773	0
24.2969	0			24.2969	0
24.3164	0			24.3164	0
24.3359	0			24.3359	0
24.3555	0			24.3555	0
24.375	0			24.375	0
24.3945	0			24.3945	0
24.4141	0			24.4141	0
24.4336	0			24.4336	0
24.4531	0			24.4531	0
24.4727	0			24.4727	0
24.4922	0			24.4922	0
24.5117	0			24.5117	0
24.5312	0			24.5312	0
24.5508	0			24.5508	0
24.5703	0			24.5703	0
24.5898	0			24.5898	0
24.6094	0			24.6094	0
24.6289	0			24.6289	0
24.6484	0			24.6484	0
24.668	0			24.668	0
24.6875	0			24.6875	0
24.707	0			24.707	0
24.7266	0			24.7266	0
24.7461	0			24.7461	0
24.7656	0			24.7656	0
24.7852	0			24.7852	0
24.8047	0			24.8047	0
24.8242	0			24.8242	0
24.8438	0			24.8438	0
24.8633	0			24.8633	0
24.8828	0			24.8828	0
24.9023	0			24.9023	0
24.9219	0			24.9219	0
24.9414	0			24.9414	0
24.9609	0			24.9609	0
24.9805	0			24.9805	0
25	0			25	0
25.0195	0			25.0195	0
25.0391	0			25.0391	0
25.0586	0			25.0586	0
25.0781	0			25.0781	0
25.0977	0			25.0977	0
25.1172	0			25.1172	0
25.1367	0			25.1367	0
25.1562	0			25.1562	0
25.1758	0			25.1758	0
25.1953	0			25.1953	0
25.2148	0			25.2148	0
25.2344	0			25.2344	0
25.2539	0			25.2539	0
25.2734	0			25.2734	0
25.293	0			25.293	0
25.3125	0			25.3125	0
25.332	0			25.332	0
25.3516	0			25.3516	0
25.3711	0			25.3711	0
25.3906	0			25.3906	0
25.4102	0			25.4102	0
25.4297	0			25.4297	0
25.4492	0			25.4492	0
25.4688	0			25.4688	0
25.4883	0			25.4883	0
25.5078	0			25.5078	0
25.5273	0			25.5273	0
25.5469	0			25.5469	0
25.5664	0			25.5664	0
25.5859	0			25.5859	0
25.6055	0			25.6055	0
25.625	0			25.625	0
25.6445	0			25.6445	0
25.6641	0			25.6641	0
25.6836	0			25.6836	0
25.7031	0			25.7031	0
25.7227	0			25.7227	0
25.7422	0			25.7422	0
25.7617	0			25.7617	0
25.7812	0			25.7812	0
25.8008	0			25.8008	0
25.8203	0			25.8203	0
25.8398	0			25.8398	0
25.8594	0			25.8594	0
25.8789	0			25.8789	0
25.8984	0			25.8984	0
25.918	0			25.918	0
25.9375	0			25.9375	0
25.957	0			25.957	0
25.9766	0			25.9766	0
25.9961	0			25.9961	0
26.0156	0			26.0156	0
26.0352	0			26.0352	0
26.0547	0			26.0547	0
26.0742	0			26.0742	0
26.0938	0			26.0938	0
26.1133	0			26.1133	0
26.1328	0			26.1328	0
26.1523	0			26.1523	0
26.1719	0			26.1719	0
26.1914	0			26.1914	0
26.2109	0			26.2109	0
26.2305	0			26.2305	0
26.25	1			26.25	0
26.2695	0			26.2695	0
26.2891	0			26.2891	0
26.3086	0			26.3086	0
26.3281	0			26.3281	0
26.3477	0			26.3477	0
26.3672	0			26.3672	0
26.3867	0			26.3867	0
26.4062	0			26.4062	0
26.4258	0			26.4258	0
26.4453	0			26.4453	0
26.4648	0			26.4648	0
26.4844	0			26.4844	0
26.5039	0			26.5039	0
26.5234	0			26.5234	0
26.543	0			26.543	0
26.5625	0			26.5625	0
26.582	0			26.582	0
26.6016	0			26.6016	0
26.6211	0			26.6211	0
26.6406	0			26.6406	0
26.6602	0			26.6602	0
26.6797	0			26.6797	0
26.6992	0			26.6992	0
26.7188	0			26.7188	0
26.7383	0			26.7383	0
26.7578	0			26.7578	0
26.7773	0			26.7773	0
26.7969	0			26.7969	0
26.8164	0			26.8164	0
26.8359	0			26.8359	0
26.8555	0			26.8555	0
26.875	0			26.875	0
26.8945	0			26.8945	0
26.9141	0			26.9141	0
26.9336	0			26.9336	0
26.9531	0			26.9531	0
26.9727	0			26.9727	0
26.9922	0			26.9922	0
27.0117	0			27.0117	0
27.0312	0			27.0312	0
27.0508	0			27.0508	0
27.0703	0			27.0703	0
27.0898	0			27.0898	0
27.1094	0			27.1094	0
27.1289	0			27.1289	0
27.1484	0			27.1484	0
27.168	0			27.168	0
27.1875	0			27.1875	0
27.207	0			27.207	0
27.2266	0			27.2266	0
27.2461	0			27.2461	0
27.2656	0			27.2656	0
27.2852	0			27.2852	0
27.3047	0			27.3047	0
27.3242	0			27.3242	0
27.3438	0			27.3438	0
27.3633	0			27.3633	0
27.3828	0			27.3828	0
27.4023	0			27.4023	0
27.4219	0			27.4219	0
27.4414	0			27.4414	0
27.4609	0			27.4609	0
27.4805	0			27.4805	0
27.5	0			27.5	0
27.5195	0			27.5195	0
27.5391	0			27.5391	0
27.5586	0			27.5586	0
27.5781	0			27.5781	0
27.5977	0			27.5977	0
27.6172	0			27.6172	0
27.6367	0			27.6367	0
27.6562	0			27.6562	0
27.6758	0			27.6758	0
27.6953	0			27.6953	0
27.7148	0			27.7148	0
27.7344	0			27.7344	0
27.7539	0			27.7539	0
27.7734	0			27.7734	0
27.793	0			27.793	0
27.8125	0			27.8125	0
27.832	0			27.832	0
27.8516	0			27.8516	0
27.8711	0			27.8711	0
27.8906	0			27.8906	0
27.9102	0			27.9102	0
27.9297	0			27.9297	0
27.9492	0			27.9492	0
27.9688	0			27.9688	0
27.9883	0			27.9883	0
28.0078	0			28.0078	0
28.0273	0			28.0273	0
28.0469	0			28.0469	0
28.0664	0			28.0664	0
28.0859	0			28.0859	0
28.1055	0			28.1055	0
28.125	0			28.125	0
28.1445	0			28.1445	0
28.1641	0			28.1641	0
28.1836	0			28.1836	0
28.2031	0			28.2031	0
28.2227	0			28.2227	0
28.2422	0			28.2422	0
28.2617	0			28.2617	0
28.2812	0			28.2812	0
28.3008	0			28.3008	0
28.3203	0			28.3203	0
28.3398	0			28.3398	0
28.3594	0			28.3594	0
28.3789	0			28.3789	0
28.3984	0			28.3984	0
28.418	0			28.418	0
28.4375	0			28.4375	0
28.457	0			28.457	0
28.4766	0			28.4766	0
28.4961	0			28.4961	0
28.5156	0			28.5156	0
28.5352	0			28.5352	0
28.5547	0			28.5547	0
28.5742	0			28.5742	0
28.5938	0			28.5938	0
28.6133	0			28.6133	0
28.6328	0			28.6328	0
28.6523	0			28.6523	0
28.6719	0			28.6719	0
28.6914	0			28.6914	0
28.7109	0			28.7109	0
28.7305	0			28.7305	0
28.75	0			28.75	0
28.7695	0			28.7695	0
28.7891	0			28.7891	0
28.8086	0			28.8086	0
28.8281	0			28.8281	0
28.8477	0			28.8477	0
28.8672	0			28.8672	0
28.8867	0			28.8867	0
28.9062	0			28.9062	0
28.9258	0			28.9258	0
28.9453	0			28.9453	0
28.9648	0			28.9648	0
28.9844	0			28.9844	0
29.0039	0			29.0039	0
29.0234	0			29.0234	0
29.043	0			29.043	0
29.0625	0			29.0625	0
29.082	0			29.082	0
29.1016	0			29.1016	0
29.1211	0			29.1211	0
29.1406	0			29.1406	0
29.1602	0			29.1602	0
29.1797	0			29.1797	0
29.1992	0			29.1992	0
29.2188	0			29.2188	0
29.2383	0			29.2383	0
29.2578	0			29.2578	0
29.2773	1			29.2773	0
29.2969	0			29.2969	0
29.3164	0			29.3164	0
29.3359	0			29.3359	0
29.3555	0			29.3555	0
29.375	0			29.375	0
29.3945	0			29.3945	0
29.4141	0			29.4141	0
29.4336	0			29.4336	0
29.4531	0			29.4531	0
29.4727	0			29.4727	0
29.4922	0			29.4922	0
29.5117	0			29.5117	0
29.5312	0			29.5312	0
29.5508	0			29.5508	0
29.5703	0			29.5703	0
29.5898	0			29.5898	0
29.6094	0			29.6094	0
29.6289	0			29.6289	0
29.6484	0			29.6484	0
29.668	0			29.668	0
29.6875	0			29.6875	0
29.707	0			29.707	0
29.7266	0			29.7266	0
29.7461	0			29.7461	0
29.7656	0			29.7656	0
29.7852	0			29.7852	0
29.8047	0			29.8047	0
29.8242	0			29.8242	0
29.8438	0			29.8438	0
29.8633	0			29.8633	0
29.8828	0			29.8828	0
29.9023	0			29.9023	0
29.9219	0			29.9219	0
29.9414	0			29.9414	0
29.9609	0			29.9609	0
29.9805	0			29.9805	0
30	0			30	0
30.0195	0			30.0195	0
30.0391	0			30.0391	0
30.0586	0			30.0586	0
30.0781	0			30.0781	0
30.0977	0			30.0977	0
30.1172	0			30.1172	0
30.1367	0			30.1367	0
30.1562	0			30.1562	0
30.1758	0			30.1758	0
30.1953	0			30.1953	0
30.2148	0			30.2148	0
30.2344	0			30.2344	0
30.2539	0			30.2539	0
30.2734	0			30.2734	0
30.293	0			30.293	0
30.3125	0			30.3125	0
30.332	0			30.332	0
30.3516	0			30.3516	0
30.3711	0			30.3711	0
30.3906	0			30.3906	0
30.4102	0			30.4102	0
30.4297	0			30.4297	0
30.4492	0			30.4492	0
30.4688	0			30.4688	0
30.4883	0			30.4883	0
30.5078	0			30.5078	0
30.5273	0			30.5273	0
30.5469	0			30.5469	0
30.5664	0			30.5664	0
30.5859	0			30.5859	0
30.6055	0			30.6055	0
30.625	0			30.625	0
30.6445	0			30.6445	0
30.6641	0			30.6641	0
30.6836	0			30.6836	0
30.7031	0			30.7031	0
30.7227	0			30.7227	0
30.7422	0			30.7422	0
30.7617	0			30.7617	0
30.7812	0			30.7812	0
30.8008	0			30.8008	0
30.8203	0			30.8203	0
30.8398	0			30.8398	0
30.8594	0			30.8594	0
30.8789	0			30.8789	0
30.8984	0			30.8984	0
30.918	0			30.918	0
30.9375	0			30.9375	0
30.957	0			30.957	0
30.9766	0			30.9766	0
30.9961	0			30.9961	0
31.0156	0			31.0156	0
31.0352	0			31.0352	0
31.0547	0			31.0547	0
31.0742	0			31.0742	0
31.0938	0			31.0938	0
31.1133	0			31.1133	0
31.1328	0			31.1328	0
31.1523	0			31.1523	0
31.1719	0			31.1719	0
31.1914	0			31.1914	0
31.2109	0			31.2109	0
31.2305	0			31.2305	0
31.25	0			31.25	0
31.2695	0			31.2695	0
31.2891	0			31.2891	0
31.3086	0			31.3086	0
31.3281	0			31.3281	0
31.3477	0			31.3477	0
31.3672	0			31.3672	0
31.3867	0			31.3867	0
31.4062	0			31.4062	0
31.4258	0			31.4258	0
31.4453	0			31.4453	0
31.4648	0			31.4648	0
31.4844	0			31.4844	0
31.5039	0			31.5039	0
31.5234	0			31.5234	0
31.543	0			31.543	0
31.5625	0			31.5625	0
31.582	0			31.582	0
31.6016	0			31.6016	0
31.6211	0			31.6211	0
31.6406	0			31.6406	0
31.6602	0			31.6602	0
31.6797	0			31.6797	0
31.6992	0			31.6992	0
31.7188	0			31.7188	0
31.7383	0			31.7383	0
31.7578	0			31.7578	0
31.7773	0			31.7773	0
31.7969	0			31.7969	0
31.8164	0			31.8164	0
31.8359	0			31.8359	0
31.8555	0			31.8555	0
31.875	0			31.875	0
31.8945	0			31.8945	0
31.9141	0			31.9141	0
31.9336	0			31.9336	0
31.9531	0			31.9531	0
31.9727	0			31.9727	0
31.9922	0			31.9922	0
32.0117	0			32.0117	0
32.0312	0			32.0312	0
32.0508	0			32.0508	0
32.0703	0			32.0703	0
32.0898	0			32.0898	0
32.1094	0			32.1094	0
32.1289	0			32.1289	0
32.1484	0			32.1484	0
32.168	0			32.168	0
32.1875	0			32.1875	0
32.207	0			32.207	0
32.2266	0			32.2266	0
32.2461	0			32.2461	0
32.2656	0			32.2656	0
32.2852	0			32.2852	0
32.3047	0			32.3047	0
32.3242	0			32.3242	0
32.3438	0			32.3438	0
32.3633	0			32.3633	0
32.3828	0			32.3828	0
32.4023	0			32.4023	0
32.4219	0			32.4219	0
32.4414	0			32.4414	0
32.4609	0			32.4609	0
32.4805	0			32.4805	0
32.5	0			32.5	0
32.5195	0			32.5195	0
32.5391	0			32.5391	0
32.5586	0			32.5586	0
32.5781	0			32.5781	0
32.5977	0			32.5977	0
32.6172	0			32.6172	0
32.6367	0			32.6367	0
32.6562	0			32.6562	0
32.6758	0			32.6758	0
32.6953	0			32.6953	0
32.7148	0			32.7148	0
32.7344	0			32.7344	0
32.7539	0			32.7539	0
32.7734	0			32.7734	0
32.793	0			32.793	0
32.8125	0			32.8125	0
32.832	0			32.832	0
32.8516	0			32.8516	0
32.8711	0			32.8711	0
32.8906	0			32.8906	0
32.9102	0			32.9102	0
32.9297	0			32.9297	0
32.9492	0			32.9492	0
32.9688	0			32.9688	0
32.9883	0			32.9883	0
33.0078	0			33.0078	0
33.0273	0			33.0273	0
33.0469	0			33.0469	0
33.0664	0			33.0664	0
33.0859	0			33.0859	0
33.1055	0			33.1055	0
33.125	0			33.125	1
33.1445	0			33.1445	0
33.1641	0			33.1641	0
33.1836	0			33.1836	0
33.2031	0			33.2031	0
33.2227	0			33.2227	0
33.2422	0			33.2422	0
33.2617	0			33.2617	0
33.2812	0			33.2812	0
33.3008	0			33.3008	0
33.3203	0			33.3203	0
33.3398	0			33.3398	0
33.3594	0			33.3594	0
33.3789	0			33.3789	0
33.3984	0			33.3984	0
33.418	0			33.418	0
33.4375	0			33.4375	0
33.457	0			33.457	0
33.4766	0			33.4766	0
33.4961	0			33.4961	0
33.5156	0			33.5156	0
33.5352	0			33.5352	0
33.5547	0			33.5547	0
33.5742	0			33.5742	0
33.5938	0			33.5938	0
33.6133	0			33.6133	0
33.6328	0			33.6328	0
33.6523	0			33.6523	0
33.6719	0			33.6719	0
33.6914	0			33.6914	0
33.7109	0			33.7109	0
33.7305	0			33.7305	0
33.75	0			33.75	0
33.7695	0			33.7695	0
33.7891	0			33.7891	0
33.8086	0			33.8086	0
33.8281	0			33.8281	0
33.8477	0			33.8477	0
33.8672	0			33.8672	0
33.8867	0			33.8867	0
33.9062	0			33.9062	0
33.9258	0			33.9258	0
33.9453	0			33.9453	0
33.9648	0			33.9648	0
33.9844	0			33.9844	0
34.0039	0			34.0039	0
34.0234	0			34.0234	0
34.043	0			34.043	0
34.0625	0			34.0625	0
34.082	0			34.082	0
34.1016	0			34.1016	0
34.1211	0			34.1211	0
34.1406	0			34.1406	0
34.1602	0			34.1602	0
34.1797	0			34.1797	0
34.1992	0			34.1992	0
34.2188	0			34.2188	0
34.2383	0			34.2383	0
34.2578	0			34.2578	0
34.2773	0			34.2773	0
34.2969	0			34.2969	0
34.3164	0			34.3164	0
34.3359	0			34.3359	0
34.3555	0			34.3555	0
34.375	0			34.375	0
34.3945	0			34.3945	0
34.4141	0			34.4141	0
34.4336	0			34.4336	0
34.4531	0			34.4531	0
34.4727	0			34.4727	0
34.4922	0			34.4922	0
34.5117	0			34.5117	0
34.5312	0			34.5312	0
34.5508	0			34.5508	0
34.5703	0			34.5703	0
34.5898	0			34.5898	0
34.6094	0			34.6094	0
34.6289	0			34.6289	0
34.6484	0			34.6484	0
34.668	0			34.668	0
34.6875	0			34.6875	0
34.707	0			34.707	0
34.7266	0			34.7266	0
34.7461	0			34.7461	0
34.7656	0			34.7656	0
34.7852	0			34.7852	0
34.8047	0			34.8047	0
34.8242	0			34.8242	0
34.8438	0			34.8438	0
34.8633	0			34.8633	0
34.8828	0			34.8828	0
34.9023	0			34.9023	0
34.9219	0			34.9219	0
34.9414	0			34.9414	0
34.9609	0			34.9609	0
34.9805	0			34.9805	0
35	0			35	0
35.0195	0			35.0195	0
35.0391	0			35.0391	0
35.0586	0			35.0586	0
35.0781	0			35.0781	0
35.0977	0			35.0977	0
35.1172	0			35.1172	0
35.1367	0			35.1367	0
35.1562	0			35.1562	0
35.1758	0			35.1758	0
35.1953	0			35.1953	0
35.2148	0			35.2148	0
35.2344	0			35.2344	0
35.2539	0			35.2539	0
35.2734	0			35.2734	0
35.293	0			35.293	0
35.3125	0			35.3125	0
35.332	0			35.332	0
35.3516	0			35.3516	0
35.3711	0			35.3711	0
35.3906	0			35.3906	0
35.4102	0			35.4102	0
35.4297	0			35.4297	0
35.4492	0			35.4492	0
35.4688	0			35.4688	0
35.4883	0			35.4883	0
35.5078	0			35.5078	0
35.5273	0			35.5273	0
35.5469	0			35.5469	0
35.5664	0			35.5664	0
35.5859	0			35.5859	0
35.6055	0			35.6055	0
35.625	0			35.625	0
35.6445	0			35.6445	0
35.6641	0			35.6641	0
35.6836	0			35.6836	0
35.7031	0			35.7031	0
35.7227	0			35.7227	0
35.7422	0			35.7422	0
35.7617	0			35.7617	0
35.7812	0			35.7812	0
35.8008	0			35.8008	0
35.8203	0			35.8203	0
35.8398	0			35.8398	0
35.8594	0			35.8594	0
35.8789	0			35.8789	0
35.8984	0			35.8984	0
35.918	0			35.918	0
35.9375	0			35.9375	0
35.957	0			35.957	0
35.9766	0			35.9766	0
35.9961	0			35.9961	0
36.0156	0			36.0156	0
36.0352	0			36.0352	0
36.0547	0			36.0547	0
36.0742	0			36.0742	0
36.0938	0			36.0938	0
36.1133	0			36.1133	0
36.1328	0			36.1328	0
36.1523	0			36.1523	0
36.1719	0			36.1719	0
36.1914	1			36.1914	0
36.2109	0			36.2109	0
36.2305	0			36.2305	0
36.25	0			36.25	0
36.2695	0			36.2695	0
36.2891	0			36.2891	0
36.3086	0			36.3086	0
36.3281	0			36.3281	0
36.3477	0			36.3477	0
36.3672	0			36.3672	0
36.3867	0			36.3867	0
36.4062	0			36.4062	0
36.4258	0			36.4258	0
36.4453	0			36.4453	0
36.4648	0			36.4648	0
36.4844	0			36.4844	0
36.5039	0			36.5039	0
36.5234	0			36.5234	0
36.543	0			36.543	0
36.5625	0			36.5625	0
36.582	0			36.582	0
36.6016	0			36.6016	0
36.6211	0			36.6211	0
36.6406	0			36.6406	0
36.6602	0			36.6602	0
36.6797	0			36.6797	0
36.6992	0			36.6992	0
36.7188	0			36.7188	0
36.7383	0			36.7383	0
36.7578	0			36.7578	0
36.7773	0			36.7773	0
36.7969	0			36.7969	0
36.8164	0			36.8164	0
36.8359	0			36.8359	0
36.8555	0			36.8555	0
36.875	0			36.875	0
36.8945	0			36.8945	0
36.9141	0			36.9141	0
36.9336	0			36.9336	0
36.9531	0			36.9531	0
36.9727	0			36.9727	0
36.9922	0			36.9922	0
37.0117	0			37.0117	0
37.0312	0			37.0312	0
37.0508	0			37.0508	0
37.0703	0			37.0703	0
37.0898	0			37.0898	0
37.1094	0			37.1094	0
37.1289	0			37.1289	0
37.1484	0			37.1484	0
37.168	0			37.168	0
37.1875	0			37.1875	0
37.207	0			37.207	0
37.2266	0			37.2266	0
37.2461	0			37.2461	0
37.2656	0			37.2656	0
37.2852	0			37.2852	0
37.3047	0			37.3047	0
37.3242	0			37.3242	0
37.3438	0			37.3438	0
37.3633	0			37.3633	0
37.3828	0			37.3828	0
37.4023	0			37.4023	0
37.4219	0			37.4219	0
37.4414	0			37.4414	0
37.4609	0			37.4609	0
37.4805	0			37.4805	0
37.5	0			37.5	0
37.5195	0			37.5195	0
37.5391	0			37.5391	0
37.5586	0			37.5586	0
37.5781	0			37.5781	0
37.5977	0			37.5977	0
37.6172	0			37.6172	0
37.6367	0			37.6367	0
37.6562	0			37.6562	0
37.6758	0			37.6758	0
37.6953	0			37.6953	0
37.7148	0			37.7148	0
37.7344	0			37.7344	0
37.7539	0			37.7539	0
37.7734	0			37.7734	0
37.793	0			37.793	0
37.8125	0			37.8125	0
37.832	0			37.832	0
37.8516	0			37.8516	0
37.8711	0			37.8711	0
37.8906	0			37.8906	0
37.9102	0			37.9102	0
37.9297	0			37.9297	0
37.9492	0			37.9492	0
37.9688	0			37.9688	0
37.9883	0			37.9883	0
38.0078	0			38.0078	0
38.0273	0			38.0273	0
38.0469	0			38.0469	0
38.0664	0			38.0664	0
38.0859	0			38.0859	0
38.1055	0			38.1055	0
38.125	0			38.125	0
38.1445	0			38.1445	0
38.1641	0			38.1641	0
38.1836	0			38.1836	0
38.2031	0			38.2031	0
38.2227	0			38.2227	0
38.2422	0			38.2422	0
38.2617	0			38.2617	0
38.2812	0			38.2812	0
38.3008	0			38.3008	0
38.3203	0			38.3203	0
38.3398	0			38.3398	0
38.3594	0			38.3594	0
38.3789	0			38.3789	0
38.3984	0			38.3984	0
38.418	0			38.418	0
38.4375	0			38.4375	0
38.457	0			38.457	0
38.4766	0			38.4766	0
38.4961	0			38.4961	0
38.5156	0			38.5156	0
38.5352	0			38.5352	0
38.5547	0			38.5547	0
38.5742	0			38.5742	0
38.5938	0			38.5938	0
38.6133	0			38.6133	0
38.6328	0			38.6328	0
38.6523	0			38.6523	0
38.6719	0			38.6719	0
38.6914	0			38.6914	0
38.7109	0			38.7109	0
38.7305	0			38.7305	0
38.75	0			38.75	0
38.7695	0			38.7695	0
38.7891	0			38.7891	0
38.8086	0			38.8086	0
38.8281	0			38.8281	0
38.8477	0			38.8477	0
38.8672	0			38.8672	0
38.8867	0			38.8867	0
38.9062	0			38.9062	0
38.9258	0			38.9258	0
38.9453	0			38.9453	0
38.9648	0			38.9648	0
38.9844	0			38.9844	0
39.0039	0			39.0039	0
[truncated: 52 more rows]

## Sheet: Supplementary Fig. 4c
ATR-FTIR spectra of dried commercial ink
wavenumber (cm-1)	transmittance
400.163	98.3549
400.646	98.7494
401.128	99.2199
401.61	99.6889
402.092	99.8321
402.574	99.6803
403.056	99.4777
403.538	99.3887
404.02	99.3006
404.503	99.1858
404.985	99.0837
405.467	99.032
405.949	99.0532
406.431	99.1464
406.913	99.2876
407.395	99.4389
407.877	99.5621
408.36	99.6329
408.842	99.6464
409.324	99.6125
409.806	99.5453
410.288	99.4527
410.77	99.3331
411.252	99.1791
411.734	98.9861
412.217	98.7597
412.699	98.5153
413.181	98.2739
413.663	98.0547
414.145	97.8718
414.627	97.7318
415.109	97.6299
415.591	97.5459
416.074	97.4535
416.556	97.3379
417.038	97.2032
417.52	97.0627
418.002	96.9237
418.484	96.7817
418.966	96.6245
419.448	96.4427
419.931	96.2387
420.413	96.0317
420.895	95.8525
421.377	95.728
421.859	95.6642
422.341	95.6419
422.823	95.6328
423.305	95.6207
423.788	95.6068
424.27	95.6011
424.752	95.6124
425.234	95.6428
425.716	95.6862
426.198	95.73
426.68	95.7595
427.162	95.7653
427.645	95.7487
428.127	95.7216
428.609	95.7016
429.091	95.7038
429.573	95.7343
430.055	95.7887
430.537	95.8557
431.019	95.9225
431.502	95.9802
431.984	96.0268
432.466	96.0653
432.948	96.1004
433.43	96.1328
433.912	96.1573
434.394	96.1646
434.876	96.147
435.359	96.1035
435.841	96.0411
436.323	95.9709
436.805	95.9034
437.287	95.8428
437.769	95.7863
438.251	95.7253
438.733	95.6503
439.216	95.5565
439.698	95.4467
440.18	95.3299
440.662	95.2159
441.144	95.1097
441.626	95.0086
442.108	94.9044
442.59	94.7873
443.072	94.6506
443.555	94.494
444.037	94.322
444.519	94.1406
445.001	93.9517
445.483	93.752
445.965	93.5361
446.447	93.3012
446.93	93.0515
447.412	92.7973
447.894	92.5509
448.376	92.3206
448.858	92.107
449.34	91.9015
449.822	91.6899
450.304	91.4586
450.786	91.2014
451.269	90.9232
451.751	90.6379
452.233	90.3638
452.715	90.1181
453.197	89.9134
453.679	89.7551
454.161	89.6419
454.644	89.5684
455.126	89.5292
455.608	89.521
456.09	89.5396
456.572	89.5774
457.054	89.6218
457.536	89.6591
458.018	89.6784
458.5	89.6758
458.983	89.6557
459.465	89.6284
459.947	89.6048
460.429	89.5897
460.911	89.5791
461.393	89.5634
461.875	89.5337
462.358	89.4863
462.84	89.4232
463.322	89.349
463.804	89.2679
464.286	89.1809
464.768	89.084
465.25	88.9702
465.732	88.8325
466.214	88.6687
466.697	88.4829
467.179	88.284
467.661	88.0819
468.143	87.884
468.625	87.6921
469.107	87.5019
469.589	87.3061
470.072	87.0987
470.554	86.8799
471.036	86.6557
471.518	86.4343
472	86.2215
472.482	86.0191
472.964	85.8255
473.446	85.6397
473.928	85.4637
474.411	85.3038
474.893	85.1683
475.375	85.0628
475.857	84.986
476.339	84.9298
476.821	84.8827
477.303	84.8356
477.786	84.7847
478.268	84.732
478.75	84.6829
479.232	84.6434
479.714	84.6167
480.196	84.6012
480.678	84.5919
481.16	84.5829
481.642	84.5711
482.125	84.5578
482.607	84.5477
483.089	84.546
483.571	84.5546
484.053	84.5708
484.535	84.588
485.017	84.5998
485.5	84.6026
485.982	84.5975
486.464	84.5892
486.946	84.583
487.428	84.5815
487.91	84.5833
488.392	84.584
488.874	84.5786
489.356	84.5643
489.839	84.5412
490.321	84.5118
490.803	84.4782
491.285	84.4395
491.767	84.3917
492.249	84.3285
492.731	84.2451
493.214	84.1405
493.696	84.019
494.178	83.8882
494.66	83.7556
495.142	83.6251
495.624	83.4958
496.106	83.3628
496.588	83.2204
497.07	83.0654
497.553	82.8979
498.035	82.7209
498.517	82.539
498.999	82.356
499.481	82.173
499.963	81.9892
500.445	81.8032
500.928	81.6157
501.41	81.4299
501.892	81.2506
502.374	81.0809
502.856	80.9202
503.338	80.763
503.82	80.6008
504.302	80.4249
504.784	80.2301
505.267	80.0171
505.749	79.7914
506.231	79.5602
506.713	79.3294
507.195	79.1028
507.677	78.8819
508.159	78.6673
508.642	78.4608
509.124	78.2645
509.606	78.081
510.088	77.9108
510.57	77.7509
511.052	77.5952
511.534	77.4362
512.016	77.2678
512.499	77.0868
512.981	76.894
513.463	76.6926
513.945	76.4865
514.427	76.2776
514.909	76.0651
515.391	75.8453
515.873	75.6141
516.356	75.3694
516.838	75.1122
517.32	74.8468
517.802	74.5785
518.284	74.3117
518.766	74.0492
519.248	73.7923
519.73	73.543
520.212	73.3051
520.695	73.0846
521.177	72.8876
521.659	72.719
522.141	72.5795
522.623	72.4658
523.105	72.3713
523.587	72.2882
524.069	72.2098
524.552	72.1322
525.034	72.0539
525.516	71.9743
525.998	71.8929
526.48	71.8083
526.962	71.7186
527.444	71.6233
527.927	71.5242
528.409	71.426
528.891	71.3345
529.373	71.2549
529.855	71.1897
530.337	71.1373
530.819	71.0939
531.301	71.0541
531.783	71.0132
532.266	70.9682
532.748	70.9173
533.23	70.8598
533.712	70.7948
534.194	70.7207
534.676	70.6356
535.158	70.5382
535.64	70.4293
536.123	70.3115
536.605	70.1886
537.087	70.0642
537.569	69.9399
538.051	69.8154
538.533	69.6885
539.015	69.557
539.497	69.4197
539.98	69.2776
540.462	69.1327
540.944	68.9871
541.426	68.8414
541.908	68.6945
542.39	68.5438
542.872	68.3872
543.354	68.2244
543.837	68.0581
544.319	67.8941
544.801	67.7393
545.283	67.6003
545.765	67.4822
546.247	67.3884
546.729	67.3205
547.211	67.2799
547.694	67.2678
548.176	67.2852
548.658	67.3314
549.14	67.404
549.622	67.4983
550.104	67.6084
550.586	67.7292
551.068	67.8572
551.551	67.9917
552.033	68.1334
552.515	68.2836
552.997	68.4419
553.479	68.606
553.961	68.772
554.443	68.9356
554.925	69.0938
555.408	69.2459
555.89	69.3932
556.372	69.538
556.854	69.682
557.336	69.826
557.818	69.9694
558.3	70.1108
558.783	70.2499
559.264	70.3869
559.747	70.5225
560.229	70.6569
560.711	70.7883
561.193	70.9132
561.675	71.0264
562.157	71.1229
562.639	71.1993
563.122	71.2546
563.604	71.2898
564.086	71.307
564.568	71.3082
565.05	71.2943
565.532	71.266
566.014	71.2243
566.496	71.1722
566.979	71.1148
567.461	71.0591
567.943	71.0117
568.425	70.9777
568.907	70.9596
569.389	70.9571
569.871	70.9686
570.353	70.9921
570.836	71.0263
571.318	71.0709
571.8	71.1252
572.282	71.1879
572.764	71.2566
573.246	71.3278
573.728	71.3986
574.21	71.4671
574.692	71.5332
575.175	71.5981
575.657	71.6626
576.139	71.7262
576.621	71.7865
577.103	71.8397
577.585	71.8815
578.067	71.909
578.55	71.921
579.032	71.9182
579.514	71.9016
579.996	71.8717
580.478	71.8275
580.96	71.7669
581.442	71.6882
581.924	71.5906
582.407	71.4755
582.889	71.3453
583.371	71.2033
583.853	71.0518
584.335	70.8918
584.817	70.7234
585.299	70.5467
585.781	70.3631
586.264	70.1751
586.746	69.9863
587.228	69.8001
587.71	69.6188
588.192	69.4432
588.674	69.2734
589.156	69.1096
589.638	68.9536
590.12	68.8095
590.603	68.6825
591.085	68.5781
591.567	68.5004
592.049	68.4516
592.531	68.4317
593.013	68.44
593.495	68.4753
593.977	68.5369
594.46	68.624
594.942	68.735
595.424	68.866
595.906	69.0114
596.388	69.1638
596.87	69.3158
597.352	69.4606
597.835	69.5926
598.317	69.7078
598.799	69.8024
599.281	69.8726
599.763	69.9142
600.245	69.9232
600.727	69.897
601.209	69.8356
601.692	69.7419
602.174	69.6215
602.656	69.4812
603.138	69.3275
603.62	69.1655
604.102	68.9986
604.584	68.829
605.066	68.6583
605.548	68.4879
606.031	68.3188
606.513	68.151
606.995	67.9832
607.477	67.8125
607.959	67.6354
608.441	67.4481
608.923	67.2485
609.405	67.0355
609.888	66.809
610.37	66.5692
610.852	66.3153
611.334	66.0457
611.816	65.7581
612.298	65.4509
612.78	65.1238
613.263	64.7783
613.745	64.4171
614.227	64.0423
614.709	63.655
615.191	63.2538
615.673	62.8353
616.155	62.395
616.637	61.9293
617.12	61.4359
617.602	60.9146
618.084	60.3671
618.566	59.7964
619.048	59.2066
619.53	58.6023
620.012	57.9894
620.494	57.3748
620.976	56.7661
621.459	56.1707
621.941	55.5949
622.423	55.0425
622.905	54.5147
623.387	54.0101
623.869	53.5253
624.351	53.0562
624.833	52.5988
625.316	52.1498
625.798	51.7063
626.28	51.2659
626.762	50.8266
627.244	50.3872
627.726	49.9479
628.208	49.5108
628.691	49.0798
629.173	48.6601
629.655	48.2572
630.137	47.8752
630.619	47.5162
631.101	47.18
631.583	46.8644
632.065	46.5657
632.548	46.2801
633.03	46.0035
633.512	45.7316
633.994	45.4601
634.476	45.1847
634.958	44.9014
635.44	44.6075
635.922	44.3026
636.404	43.9892
636.887	43.673
637.369	43.3619
637.851	43.0654
638.333	42.7931
638.815	42.5545
639.297	42.3588
639.779	42.2149
640.261	42.1315
640.744	42.1174
641.226	42.1799
641.708	42.3245
642.19	42.5534
642.672	42.8654
643.154	43.2567
643.636	43.7214
644.119	44.2528
644.601	44.8438
645.083	45.4866
645.565	46.1723
646.047	46.8904
646.529	47.6294
647.011	48.3776
647.493	49.125
647.976	49.8634
648.458	50.5874
648.94	51.2933
649.422	51.9782
649.904	52.6392
650.386	53.2741
650.868	53.8819
651.35	54.4635
651.832	55.0223
652.315	55.5631
652.797	56.0906
653.279	56.6082
653.761	57.1164
654.243	57.6135
654.725	58.0962
655.207	58.5606
655.689	59.0032
656.172	59.4204
656.654	59.8083
657.136	60.1619
657.618	60.4756
658.1	60.744
658.582	60.9631
659.064	61.1317
659.546	61.2509
660.029	61.3242
660.511	61.3553
660.993	61.3477
661.475	61.3045
661.957	61.2289
662.439	61.1251
662.921	60.9991
663.403	60.8587
663.886	60.7118
664.368	60.5634
664.85	60.4084
665.332	60.2274
665.814	59.9912
666.296	59.6751
666.778	59.2686
667.26	58.7768
667.743	58.2162
668.225	57.6095
668.707	56.9818
669.189	56.3585
669.671	55.7635
670.153	55.2185
670.635	54.7411
671.117	54.3406
671.6	54.0148
672.082	53.752
672.564	53.54
673.046	53.3748
673.528	53.2608
674.01	53.206
674.492	53.2177
674.975	53.3008
675.457	53.457
675.939	53.6847
676.421	53.9797
676.903	54.3355
677.385	54.7444
677.867	55.1982
678.349	55.6884
678.831	56.2067
679.314	56.7446
679.796	57.2933
680.278	57.8431
680.76	58.3842
681.242	58.9062
681.724	59.4001
682.206	59.859
682.688	60.2799
683.17	60.6639
683.653	61.0165
684.135	61.3467
684.617	61.6658
685.099	61.9869
685.581	62.3242
686.063	62.6919
686.545	63.1043
687.028	63.5732
687.51	64.1075
687.992	64.7108
688.474	65.3806
688.956	66.1088
689.438	66.882
689.92	67.6833
690.403	68.4945
690.885	69.297
691.367	70.0737
691.849	70.8093
692.331	71.4909
692.813	72.1087
693.295	72.6569
693.777	73.1337
694.259	73.542
694.742	73.8878
695.224	74.1784
695.706	74.4211
696.188	74.6208
696.67	74.7801
697.152	74.8994
697.634	74.9789
698.116	75.019
698.598	75.0217
699.081	74.9903
699.563	74.9287
700.045	74.8411
700.527	74.7319
701.009	74.606
701.491	74.4688
701.973	74.3266
702.456	74.1856
702.938	74.0507
703.42	73.9246
703.902	73.8067
704.384	73.6939
704.866	73.5815
705.348	73.4645
705.83	73.3391
706.312	73.2029
706.795	73.0549
707.277	72.8947
707.759	72.7223
708.241	72.5381
708.723	72.3432
709.205	72.1404
709.687	71.9338
710.17	71.7289
710.652	71.5314
711.134	71.3459
711.616	71.1758
712.098	71.0229
712.58	70.8883
713.062	70.7738
713.544	70.6819
714.027	70.6166
714.509	70.582
714.991	70.5819
715.473	70.6189
715.955	70.6945
716.437	70.8089
716.919	70.9616
717.401	71.1518
717.884	71.378
718.366	71.6371
718.848	71.9241
719.33	72.2314
719.812	72.5494
720.294	72.8679
720.776	73.177
721.258	73.469
721.74	73.7388
722.223	73.9836
722.705	74.203
723.187	74.3982
723.669	74.5719
724.151	74.7281
724.633	74.8728
725.115	75.013
725.597	75.1559
726.08	75.3078
726.562	75.4728
727.044	75.6516
727.526	75.8421
728.008	76.0402
728.49	76.2414
728.972	76.4416
729.455	76.6384
729.937	76.8305
730.419	77.0171
730.901	77.1974
731.383	77.3703
731.865	77.5346
732.347	77.6898
732.829	77.8363
733.312	77.9752
733.794	78.1084
734.276	78.2372
734.758	78.3625
735.24	78.4845
735.722	78.6037
736.204	78.721
736.686	78.8386
737.168	78.9593
737.651	79.086
738.133	79.2201
738.615	79.3617
739.097	79.5089
739.579	79.6592
740.061	79.8104
740.543	79.9613
741.025	80.1119
741.508	80.2627
741.99	80.4136
742.472	80.5635
742.954	80.71
743.436	80.8504
743.918	80.9826
744.4	81.1061
744.883	81.2222
745.365	81.3332
745.847	81.442
746.329	81.5509
746.811	81.6616
747.293	81.7753
747.775	81.8928
748.257	82.0152
748.74	82.1433
749.222	82.277
749.704	82.4146
750.186	82.5524
750.668	82.6854
751.15	82.808
751.632	82.9159
752.114	83.0068
752.596	83.0801
753.079	83.1366
753.561	83.1774
754.043	83.2031
754.525	83.2134
755.007	83.2081
755.489	83.1878
755.971	83.1542
756.453	83.1101
756.936	83.0587
757.418	83.0025
757.9	82.9428
758.382	82.8796
758.864	82.8128
759.346	82.7433
759.828	82.6734
760.311	82.6069
760.793	82.5487
761.275	82.503
761.757	82.4729
762.239	82.4597
762.721	82.4634
763.203	82.4833
763.685	82.5184
764.168	82.5677
764.65	82.6291
765.132	82.6998
765.614	82.7751
766.096	82.8499
766.578	82.9188
767.06	82.9776
767.542	83.0241
768.024	83.058
768.507	83.08
768.989	83.0909
769.471	83.091
769.953	83.0801
770.435	83.0579
770.917	83.025
771.399	82.9836
771.881	82.9369
772.364	82.8885
772.846	82.8412
773.328	82.7966
773.81	82.7545
774.292	82.714
774.774	82.6747
775.256	82.637
775.739	82.6025
776.221	82.5734
776.703	82.5512
777.185	82.5362
777.667	82.527
778.149	82.5215
778.631	82.5171
779.113	82.5122
779.596	82.5059
780.078	82.4985
780.56	82.4904
781.042	82.4821
781.524	82.4746
782.006	82.4695
782.488	82.4691
782.97	82.4768
783.452	82.4958
783.935	82.5283
784.417	82.5735
784.899	82.6278
785.381	82.6847
785.863	82.7363
786.345	82.7752
786.827	82.7955
787.309	82.7936
787.792	82.7678
788.274	82.7173
788.756	82.6411
789.238	82.5382
789.72	82.4072
790.202	82.2477
790.684	82.0606
791.167	81.8482
791.649	81.6138
792.131	81.3612
792.613	81.0938
793.095	80.8153
793.577	80.5295
794.059	80.2414
794.541	79.9568
795.023	79.6818
795.506	79.4219
795.988	79.1808
796.47	78.9592
796.952	78.7555
797.434	78.5666
797.916	78.389
798.398	78.2199
798.88	78.0576
799.362	77.9011
799.845	77.7492
800.327	77.6001
800.809	77.4512
801.291	77.2996
801.773	77.1426
802.255	76.9786
802.737	76.8068
803.22	76.6268
803.702	76.4384
804.184	76.241
804.666	76.034
805.148	75.8173
805.63	75.5924
806.112	75.362
806.595	75.1298
807.077	74.8992
807.559	74.6724
808.041	74.4498
808.523	74.23
809.005	74.0112
809.487	73.7919
809.969	73.5725
810.451	73.355
810.934	73.1427
811.416	72.9391
811.898	72.7469
812.38	72.5681
812.862	72.4036
813.344	72.2541
813.826	72.1203
814.308	72.0035
814.79	71.9047
815.273	71.8246
815.755	71.763
816.237	71.7193
816.719	71.693
817.201	71.6839
817.683	71.6923
818.165	71.7189
818.648	71.7636
819.13	71.8253
819.612	71.9007
820.094	71.9856
820.576	72.0749
821.058	72.1645
821.54	72.2515
822.023	72.3347
822.505	72.4137
822.987	72.4887
823.469	72.5594
823.951	72.625
824.433	72.6849
824.915	72.7394
825.397	72.7897
825.879	72.8387
826.362	72.8892
826.844	72.9439
827.326	73.0044
827.808	73.0712
828.29	73.1441
828.772	73.2229
829.254	73.308
829.736	73.3999
830.218	73.4994
830.701	73.6061
831.183	73.7188
831.665	73.8354
832.147	73.9533
832.629	74.0711
833.111	74.1886
833.593	74.307
834.076	74.4285
834.558	74.5551
835.04	74.6885
835.522	74.8289
836.004	74.9764
836.486	75.1307
836.968	75.2921
837.45	75.461
837.933	75.6376
838.415	75.8211
838.897	76.0098
839.379	76.2011
839.861	76.3924
840.343	76.5821
840.825	76.7697
841.307	76.9565
841.79	77.144
842.272	77.3335
842.754	77.525
843.236	77.7176
843.718	77.9099
844.2	78.1008
844.682	78.2903
845.164	78.479
845.646	78.6681
846.129	78.8584
846.611	79.049
847.093	79.238
847.575	79.4227
848.057	79.6003
848.539	79.7689
849.021	79.9271
849.504	80.0739
849.986	80.2079
850.468	80.3269
850.95	80.428
851.432	80.5086
851.914	80.5667
852.396	80.6017
852.878	80.6145
853.361	80.6063
853.843	80.578
854.325	80.5294
854.807	80.4594
855.289	80.3665
855.771	80.2497
856.253	80.1094
856.735	79.9474
857.217	79.7662
857.7	79.5684
858.182	79.3558
858.664	79.1299
859.146	78.8917
859.628	78.6426
860.11	78.3845
860.592	78.1199
861.074	77.8506
861.557	77.5776
862.039	77.3004
862.521	77.0174
863.003	76.7272
863.485	76.4292
863.967	76.1246
864.449	75.8157
864.932	75.5056
865.414	75.1968
865.896	74.8905
866.378	74.5863
866.86	74.2829
867.342	73.9789
867.824	73.6739
868.306	73.3681
868.788	73.0624
869.271	72.7578
869.753	72.4547
870.235	72.1526
870.717	71.8507
871.199	71.5482
871.681	71.2446
872.163	70.9396
872.645	70.6328
873.128	70.3234
873.61	70.0097
874.092	69.6902
874.574	69.3636
875.056	69.0299
875.538	68.6904
876.02	68.3476
876.503	68.0044
876.985	67.6631
877.467	67.325
877.949	66.9903
878.431	66.6589
878.913	66.3311
879.395	66.0076
879.877	65.6898
880.36	65.3788
880.842	65.0752
881.324	64.778
881.806	64.4849
882.288	64.1929
882.77	63.8989
883.252	63.6006
883.734	63.2963
884.216	62.985
884.699	62.6661
885.181	62.339
885.663	62.0033
886.145	61.6591
886.627	61.3074
887.109	60.9501
887.591	60.5899
888.073	60.2296
888.556	59.8712
889.038	59.5161
889.52	59.1645
890.002	58.8162
890.484	58.4717
890.966	58.1317
891.448	57.7982
891.931	57.4733
892.413	57.1595
892.895	56.8588
893.377	56.5729
893.859	56.3032
894.341	56.0514
894.823	55.8192
895.305	55.6085
895.788	55.4205
896.27	55.2555
896.752	55.1129
897.234	54.9911
897.716	54.8881
898.198	54.8021
898.68	54.732
899.162	54.6769
899.644	54.6363
900.127	54.6088
900.609	54.5928
901.091	54.5855
901.573	54.5841
902.055	54.5863
902.537	54.5906
903.019	54.5968
903.501	54.6054
903.984	54.6177
904.466	54.6349
904.948	54.6579
905.43	54.6877
905.912	54.7249
906.394	54.7704
906.876	54.8249
907.359	54.8884
907.841	54.9605
908.323	55.0398
908.805	55.1243
909.287	55.2117
909.769	55.3002
910.251	55.3883
910.733	55.4749
911.216	55.5591
911.698	55.6393
912.18	55.7133
912.662	55.7781
913.144	55.8305
913.626	55.8679
914.108	55.8886
914.59	55.8923
915.072	55.8794
915.555	55.8508
916.037	55.8077
916.519	55.7509
917.001	55.6814
917.483	55.6001
917.965	55.5084
918.447	55.4083
918.929	55.302
919.412	55.1919
919.894	55.081
920.376	54.9731
920.858	54.8732
921.34	54.7877
921.822	54.7246
922.304	54.6923
922.786	54.6989
923.269	54.7512
923.751	54.8539
924.233	55.0095
924.715	55.2184
925.197	55.4798
925.679	55.7923
926.161	56.1541
926.643	56.5627
927.125	57.0151
927.608	57.507
928.09	58.0326
928.572	58.585
929.054	59.1564
929.536	59.7388
930.018	60.324
930.5	60.9042
930.983	61.4715
931.465	62.0185
931.947	62.5381
932.429	63.0245
932.911	63.4733
933.393	63.8823
933.875	64.2515
934.357	64.5826
934.84	64.8785
935.322	65.1429
935.804	65.3802
936.286	65.595
936.768	65.7926
937.25	65.9789
937.732	66.1596
938.214	66.3398
938.697	66.5231
939.179	66.711
939.661	66.9035
940.143	67.0989
940.625	67.2949
941.107	67.489
941.589	67.6786
942.071	67.861
942.554	68.033
943.036	68.191
943.518	68.3312
944	68.4504
944.482	68.5467
944.964	68.6202
945.446	68.6727
945.928	68.7073
946.411	68.7271
946.893	68.7349
947.375	68.7325
947.857	68.7207
948.339	68.7001
948.821	68.6712
949.303	68.635
949.785	68.5925
950.268	68.5448
950.75	68.4926
951.232	68.4368
951.714	68.3784
952.196	68.319
952.678	68.2609
953.16	68.207
953.643	68.1599
954.125	68.1213
954.607	68.0915
955.089	68.0699
955.571	68.0551
956.053	68.0455
956.535	68.0403
957.017	68.0391
957.5	68.0418
957.982	68.0484
958.464	68.0579
958.946	68.0691
959.428	68.0801
959.91	68.0891
960.392	68.0949
960.874	68.0962
961.356	68.092
961.839	68.081
962.321	68.0614
962.803	68.0309
963.285	67.9879
963.767	67.9312
964.249	67.8609
964.731	67.7777
965.213	67.6825
965.696	67.5754
966.178	67.4552
966.66	67.3193
967.142	67.1643
967.624	66.9863
968.106	66.7823
968.588	66.5499
969.07	66.2877
969.553	65.9946
970.035	65.6698
970.517	65.3127
970.999	64.9232
971.481	64.5024
971.963	64.0525
972.445	63.5774
972.927	63.0826
973.409	62.5748
973.892	62.0621
974.374	61.5542
974.856	61.0624
975.338	60.5999
975.82	60.1812
976.302	59.8214
976.784	59.5347
977.266	59.3334
977.749	59.2269
978.231	59.2208
978.713	59.3172
979.195	59.5144
979.677	59.8077
980.159	60.1892
980.641	60.6479
981.124	61.1703
981.606	61.7406
982.088	62.3416
982.57	62.9556
983.052	63.5662
983.534	64.1588
984.016	64.7218
984.498	65.2458
984.981	65.7238
985.463	66.1505
985.945	66.5224
986.427	66.8374
986.909	67.0952
987.391	67.2976
987.873	67.4479
988.355	67.5502
988.837	67.6088
989.32	67.6274
989.802	67.6089
990.284	67.5553
990.766	67.4686
991.248	67.351
991.73	67.2051
992.212	67.0336
992.694	66.8387
993.177	66.622
993.659	66.3846
994.141	66.127
994.623	65.8497
995.105	65.5536
995.587	65.2396
996.069	64.9086
996.552	64.561
997.034	64.1967
997.516	63.8152
997.998	63.416
998.48	62.9993
998.962	62.5664
999.444	62.1189
999.926	61.6587
1000.41	61.1873
1000.89	60.7053
1001.37	60.2124
1001.86	59.7081
1002.34	59.1921
1002.82	58.6647
1003.3	58.1274
1003.78	57.582
1004.27	57.031
1004.75	56.4767
1005.23	55.9215
1005.71	55.3679
1006.19	54.8188
1006.68	54.2777
1007.16	53.7478
1007.64	53.2323
1008.12	52.7332
1008.61	52.251
1009.09	51.7845
1009.57	51.3304
1010.05	50.8839
1010.53	50.4378
1011.01	49.9835
1011.5	49.5102
1011.98	49.0055
1012.46	48.4561
1012.94	47.8488
1013.43	47.1722
1013.91	46.4183
1014.39	45.583
1014.87	44.6671
1015.35	43.676
1015.84	42.6187
1016.32	41.5072
1016.8	40.3562
1017.28	39.1819
1017.76	38.0021
1018.25	36.8351
1018.73	35.6988
1019.21	34.6099
1019.69	33.5831
1020.18	32.6303
1020.66	31.76
1021.14	30.9777
1021.62	30.2852
1022.1	29.6811
1022.59	29.1611
1023.07	28.7179
1023.55	28.3424
1024.03	28.0242
1024.52	27.7525
1025	27.5169
1025.48	27.3079
1025.96	27.1173
1026.44	26.9383
1026.92	26.7655
1027.41	26.5946
1027.89	26.422
1028.37	26.2452
1028.85	26.0621
1029.34	25.8714
1029.82	25.6725
1030.3	25.4648
1030.78	25.2481
1031.26	25.0221
1031.75	24.7862
1032.23	24.5398
1032.71	24.2818
1033.19	24.0111
1033.67	23.7263
1034.16	23.4265
1034.64	23.1107
1035.12	22.7786
1035.6	22.4305
1036.09	22.0677
1036.57	21.693
1037.05	21.3099
1037.53	20.9229
1038.01	20.537
1038.5	20.1571
1038.98	19.7878
1039.46	19.4334
1039.94	19.0971
1040.42	18.7817
1040.91	18.4891
1041.39	18.2202
1041.87	17.9752
1042.35	17.7535
1042.84	17.5542
1043.32	17.3758
1043.8	17.2172
1044.28	17.0771
1044.76	16.9542
1045.25	16.8472
1045.73	16.7543
1046.21	16.674
1046.69	16.6044
1047.17	16.5437
1047.66	16.4904
1048.14	16.4434
1048.62	16.4019
1049.1	16.3658
1049.59	16.3349
1050.07	16.3097
1050.55	16.2907
1051.03	16.2784
1051.51	16.2733
1052	16.2758
1052.48	16.2857
1052.96	16.303
1053.44	16.3272
1053.92	16.3583
1054.41	16.3962
1054.89	16.4413
1055.37	16.4943
1055.85	16.5562
1056.34	16.6275
1056.82	16.7087
1057.3	16.7997
1057.78	16.8996
1058.26	17.0071
1058.75	17.1206
1059.23	17.2379
1059.71	17.357
1060.19	17.4759
1060.67	17.5927
1061.16	17.706
1061.64	17.815
1062.12	17.9187
1062.6	18.0165
1063.09	18.1075
1063.57	18.1904
1064.05	18.2634
1064.53	18.3242
1065.01	18.3706
1065.49	18.4005
1065.98	18.4127
1066.46	18.4066
1066.94	18.3826
1067.42	18.342
1067.91	18.2863
1068.39	18.2175
1068.87	18.1371
1069.35	18.0466
1069.83	17.9473
1070.32	17.8407
1070.8	17.7285
1071.28	17.6129
1071.76	17.4968
1072.24	17.3831
1072.73	17.2746
1073.21	17.1739
1073.69	17.0828
1074.17	17.0029
1074.66	16.9349
1075.14	16.8795
1075.62	16.8376
1076.1	16.8102
1076.58	16.799
1077.07	16.8066
1077.55	16.8359
1078.03	16.8905
1078.51	16.974
1078.99	17.0893
1079.48	17.2385
1079.96	17.4221
1080.44	17.6398
1080.92	17.8897
1081.41	18.1697
1081.89	18.4772
1082.37	18.8098
1082.85	19.1656
1083.33	19.5431
1083.82	19.9412
1084.3	20.359
1084.78	20.7958
1085.26	21.2499
1085.74	21.7189
1086.23	22.1985
1086.71	22.6825
1087.19	23.1638
1087.67	23.6341
1088.15	24.0856
1088.64	24.5116
1089.12	24.9075
1089.6	25.2707
1090.08	25.6009
1090.57	25.8995
1091.05	26.169
1091.53	26.4127
1092.01	26.6338
1092.49	26.8353
1092.98	27.02
1093.46	27.1899
1093.94	27.3471
1094.42	27.4935
1094.9	27.6312
1095.39	27.7622
1095.87	27.8887
1096.35	28.0121
1096.83	28.133
1097.32	28.2508
1097.8	28.3636
1098.28	28.4684
1098.76	28.5619
1099.24	28.6406
1099.73	28.7018
1100.21	28.7439
1100.69	28.766
1101.17	28.7687
1101.65	28.753
1102.14	28.7205
1102.62	28.6733
1103.1	28.6134
1103.58	28.543
1104.07	28.4638
1104.55	28.3776
1105.03	28.2856
1105.51	28.1888
1105.99	28.0879
1106.48	27.9833
1106.96	27.8753
1107.44	27.7638
1107.92	27.6484
1108.4	27.5286
1108.89	27.4037
1109.37	27.2728
1109.85	27.1353
1110.33	26.9905
1110.82	26.8382
1111.3	26.6784
1111.78	26.5111
1112.26	26.3367
1112.74	26.1554
1113.23	25.9676
1113.71	25.7739
1114.19	25.5749
1114.67	25.3712
1115.15	25.1636
1115.64	24.9528
1116.12	24.7394
1116.6	24.5239
1117.08	24.307
1117.57	24.0894
1118.05	23.8722
1118.53	23.6564
1119.01	23.4434
1119.49	23.2346
1119.97	23.0316
1120.46	22.836
1120.94	22.6496
1121.42	22.4745
1121.9	22.3127
1122.39	22.1661
1122.87	22.0369
1123.35	21.9267
1123.83	21.8374
1124.31	21.7705
1124.8	21.7274
1125.28	21.7095
1125.76	21.7181
1126.24	21.7543
1126.72	21.8196
1127.21	21.915
1127.69	22.0418
1128.17	22.201
1128.65	22.3929
1129.14	22.6171
1129.62	22.872
1130.1	23.1551
1130.58	23.4631
1131.06	23.7923
1131.55	24.1391
1132.03	24.5001
1132.51	24.8723
1132.99	25.2536
1133.47	25.642
1133.96	26.0363
1134.44	26.4354
1134.92	26.8385
1135.4	27.2447
1135.88	27.6531
1136.37	28.0623
1136.85	28.4709
1137.33	28.8772
1137.81	29.2793
1138.3	29.6758
1138.78	30.0653
1139.26	30.4467
1139.74	30.8186
1140.22	31.1798
1140.71	31.5288
1141.19	31.8645
1141.67	32.1857
1142.15	32.4918
1142.63	32.7826
1143.12	33.0579
1143.6	33.3177
1144.08	33.5618
1144.56	33.7896
1145.05	34.0006
1145.53	34.1944
1146.01	34.3707
1146.49	34.5296
1146.97	34.6713
1147.46	34.796
1147.94	34.9042
1148.42	34.996
1148.9	35.0716
1149.38	35.1309
1149.87	35.1739
1150.35	35.2001
1150.83	35.2089
1151.31	35.1995
1151.8	35.1708
1152.28	35.1221
1152.76	35.0531
1153.24	34.9641
1153.72	34.8558
1154.21	34.7297
1154.69	34.5868
1155.17	34.4283
1155.65	34.2547
1156.13	34.0662
1156.62	33.8628
1157.1	33.6443
1157.58	33.4105
1158.06	33.1615
1158.55	32.8972
1159.03	32.6177
1159.51	32.3232
1159.99	32.0139
1160.47	31.69
1160.96	31.3517
1161.44	30.9992
1161.92	30.6328
1162.4	30.2527
1162.88	29.8595
1163.37	29.4544
1163.85	29.0389
1164.33	28.6152
1164.81	28.1855
1165.3	27.752
1165.78	27.3163
1166.26	26.8796
1166.74	26.4424
1167.22	26.005
1167.71	25.5677
1168.19	25.1307
1168.67	24.6949
1169.15	24.2613
1169.63	23.8311
1170.12	23.406
1170.6	22.9875
1171.08	22.5776
1171.56	22.1778
1172.05	21.7901
1172.53	21.4158
1173.01	21.056
1173.49	20.711
1173.97	20.381
1174.45	20.0655
1174.94	19.7639
1175.42	19.4753
1175.9	19.1987
1176.38	18.933
1176.87	18.677
1177.35	18.4296
1177.83	18.1902
1178.31	17.958
1178.8	17.733
1179.28	17.5152
1179.76	17.3046
1180.24	17.1014
1180.72	16.9055
1181.2	16.717
1181.69	16.5362
1182.17	16.364
1182.65	16.2013
1183.13	16.0495
1183.62	15.9097
1184.1	15.7823
1184.58	15.6672
1185.06	15.5633
1185.54	15.4693
1186.03	15.3834
1186.51	15.3042
1186.99	15.2304
1187.47	15.1613
1187.95	15.0966
1188.44	15.0366
1188.92	14.9817
1189.4	14.9325
1189.88	14.8897
1190.37	14.8539
1190.85	14.825
1191.33	14.8024
1191.81	14.7853
1192.29	14.7723
1192.78	14.7624
1193.26	14.7548
1193.74	14.7497
1194.22	14.7476
1194.7	14.7495
1195.19	14.7561
1195.67	14.7677
1196.15	14.7837
1196.63	14.8029
1197.12	14.8233
1197.6	14.8429
1198.08	14.8594
1198.56	14.8713
1199.04	14.8772
1199.53	14.8767
1200.01	14.8698
1200.49	14.8572
1200.97	14.8397
1201.45	14.8181
1201.94	14.7929
1202.42	14.7639
1202.9	14.73
1203.38	14.69
1203.87	14.6423
1204.35	14.5859
1204.83	14.5207
1205.31	14.4477
1205.79	14.3687
1206.28	14.2861
1206.76	14.2023
1207.24	14.1194
1207.72	14.0384
1208.2	13.96
1208.69	13.8844
1209.17	13.8116
1209.65	13.7418
1210.13	13.6755
1210.62	13.6131
1211.1	13.5552
1211.58	13.5022
1212.06	13.4544
1212.54	13.4121
1213.03	13.3755
1213.51	13.345
1213.99	13.3209
1214.47	13.3034
1214.95	13.2923
1215.44	13.2876
1215.92	13.2893
1216.4	13.2976
1216.88	13.313
1217.37	13.3362
1217.85	13.3681
1218.33	13.409
1218.81	13.459
1219.29	13.5178
1219.78	13.585
1220.26	13.6601
1220.74	13.743
1221.22	13.834
1221.7	13.9334
1222.19	14.0417
1222.67	14.1594
1223.15	14.2869
1223.63	14.4246
1224.11	14.5728
1224.6	14.7322
1225.08	14.903
1225.56	15.0852
1226.04	15.2785
1226.53	15.4822
1227.01	15.6953
1227.49	15.9169
1227.97	16.1467
1228.45	16.3845
1228.94	16.6303
1229.42	16.884
1229.9	17.1453
1230.38	17.4131
1230.86	17.6862
1231.35	17.9629
1231.83	18.2421
1232.31	18.5228
1232.79	18.8044
1233.28	19.0863
1233.76	19.3683
1234.24	19.6503
1234.72	19.9322
1235.2	20.2142
1235.68	20.4964
1236.17	20.7791
1236.65	21.0623
1237.13	21.3456
1237.61	21.6279
1238.1	21.908
1238.58	22.1845
1239.06	22.4561
1239.54	22.7222
1240.02	22.9824
1240.51	23.2371
1240.99	23.4867
1241.47	23.7316
1241.95	23.9721
1242.43	24.208
1242.92	24.4392
1243.4	24.6653
1243.88	24.8856
1244.36	25.0995
1244.85	25.3064
1245.33	25.5058
1245.81	25.6972
1246.29	25.8809
1246.77	26.0576
1247.26	26.2283
1247.74	26.3947
1248.22	26.5585
1248.7	26.7213
1249.18	26.8844
1249.67	27.0489
1250.15	27.2156
1250.63	27.3854
1251.11	27.559
1251.6	27.7373
1252.08	27.9212
1252.56	28.1116
1253.04	28.3091
1253.52	28.5139
1254.01	28.7259
1254.49	28.9446
1254.97	29.169
1255.45	29.3982
1255.93	29.6307
1256.42	29.8654
1256.9	30.1012
1257.38	30.3373
1257.86	30.5735
1258.35	30.8098
1258.83	31.0466
1259.31	31.284
1259.79	31.522
1260.27	31.7599
1260.76	31.9966
1261.24	32.2309
1261.72	32.4613
1262.2	32.6867
1262.68	32.9061
1263.17	33.119
1263.65	33.325
1264.13	33.5236
1264.61	33.7144
1265.1	33.8967
1265.58	34.07
1266.06	34.2335
1266.54	34.3869
1267.02	34.5299
1267.51	34.6625
1267.99	34.7848
1268.47	34.8972
1268.95	35.0004
1269.43	35.0951
1269.92	35.1821
1270.4	35.2621
1270.88	35.3359
1271.36	35.4038
1271.85	35.4667
1272.33	35.5253
1272.81	35.5809
1273.29	35.6353
1273.77	35.691
1274.26	35.751
1274.74	35.8184
1275.22	35.8965
1275.7	35.9884
1276.18	36.0964
1276.67	36.2223
1277.15	36.3667
1277.63	36.5293
1278.11	36.7087
1278.59	36.9025
1279.08	37.1074
1279.56	37.3199
1280.04	37.5362
1280.52	37.7531
1281.01	37.968
1281.49	38.1789
1281.97	38.3843
1282.45	38.5831
1282.93	38.7741
1283.42	38.9559
1283.9	39.1272
1284.38	39.2868
1284.86	39.4337
1285.34	39.567
1285.83	39.6862
1286.31	39.7909
1286.79	39.8806
1287.27	39.9548
1287.76	40.0132
1288.24	40.0558
1288.72	40.0828
1289.2	40.0949
1289.68	40.0932
1290.16	40.079
1290.65	40.0539
1291.13	40.0197
1291.61	39.9783
1292.09	39.9316
1292.58	39.8812
1293.06	39.8287
1293.54	39.7753
1294.02	39.7214
1294.5	39.6677
1294.99	39.6142
1295.47	39.5615
1295.95	39.5102
1296.43	39.4615
1296.91	39.4169
1297.4	39.378
1297.88	39.3465
1298.36	39.3238
1298.84	39.311
1299.33	39.3089
1299.81	39.3182
1300.29	39.3393
1300.77	39.3724
1301.25	39.4175
1301.74	39.474
1302.22	39.5412
1302.7	39.6178
1303.18	39.7024
1303.66	39.7938
1304.15	39.8909
1304.63	39.9928
1305.11	40.0988
1305.59	40.2083
1306.08	40.32
1306.56	40.4328
1307.04	40.545
1307.52	40.6553
1308	40.7626
1308.49	40.8661
1308.97	40.9655
1309.45	41.0607
1309.93	41.1516
1310.41	41.2381
1310.9	41.3199
1311.38	41.3963
1311.86	41.4668
1312.34	41.5307
1312.83	41.5873
1313.31	41.6362
1313.79	41.6773
1314.27	41.711
1314.75	41.738
1315.24	41.7595
1315.72	41.7771
1316.2	41.7918
1316.68	41.8046
1317.16	41.8155
1317.65	41.8239
1318.13	41.8289
1318.61	41.8299
1319.09	41.8267
1319.58	41.8193
1320.06	41.8085
1320.54	41.7951
1321.02	41.7795
1321.5	41.7617
1321.99	41.7412
1322.47	41.7171
1322.95	41.6886
1323.43	41.6548
1323.91	41.615
1324.4	41.5685
1324.88	41.5145
1325.36	41.4518
1325.84	41.3795
1326.33	41.2965
1326.81	41.2024
1327.29	41.0972
1327.77	40.9816
1328.25	40.8567
1328.73	40.7234
1329.22	40.5829
1329.7	40.4356
1330.18	40.2815
1330.66	40.1202
1331.15	39.9509
1331.63	39.7725
1332.11	39.5838
1332.59	39.3842
1333.07	39.1735
1333.56	38.9526
1334.04	38.7232
1334.52	38.4879
1335	38.2494
1335.48	38.0102
1335.97	37.7723
1336.45	37.5369
1336.93	37.3046
1337.41	37.0757
1337.9	36.8507
1338.38	36.6302
1338.86	36.4153
1339.34	36.2073
1339.82	36.0074
1340.31	35.8167
1340.79	35.6357
1341.27	35.4643
1341.75	35.3015
1342.23	35.146
1342.72	34.9957
1343.2	34.8489
1343.68	34.7042
1344.16	34.5611
1344.65	34.42
1345.13	34.2822
1345.61	34.1496
1346.09	34.0244
1346.57	33.9086
1347.06	33.8036
1347.54	33.7106
1348.02	33.6303
1348.5	33.5628
1348.98	33.5086
1349.47	33.4682
1349.95	33.4425
1350.43	33.4336
1350.91	33.444
1351.39	33.4773
1351.88	33.5369
1352.36	33.6264
1352.84	33.7482
1353.32	33.9034
1353.81	34.0919
1354.29	34.3124
1354.77	34.5627
1355.25	34.8402
1355.73	35.1417
1356.22	35.4637
1356.7	35.802
1357.18	36.1523
1357.66	36.5103
1358.14	36.8725
1358.63	37.2368
1359.11	37.6023
1359.59	37.9695
1360.07	38.3388
1360.56	38.709
1361.04	39.0773
1361.52	39.4387
1362	39.7872
1362.48	40.1162
1362.97	40.4195
[truncated: 5,470 more rows]

## Sheet: Supplementary Fig. 8b
Critical etching times of ink-painted HC with increasing NaOH concentrations
NaOH concentration (mol/L)	Time-1 (min)	Time-2 (min)	Time-2 (min)
0.1	30
0.5	9.5	8.5	9.43
1	4.75	4.53	4.75
2	1.28	1.5	1.6
3	0.78	1	0.67

## Sheet: Supplementary Fig. 10
WCAs and critical etching times of ink-painted HC after storage at 25℃ for different time periods
Storage time	WCA-1 (°)	WCA-2 (°)	WCA-3 (°)	Critical etching time-1 (min)	Critical etching time-2 (min)	Critical etching time-3 (min)
5 min	27.25	28.5	32.5	5.16	4.9	5.08
10 min	28.25	29	29.5	4.9	5.25	5.25
20 min	29	28.75	28.75	4.98	5	4.97
30 min	27.75	26.75	27.75	5.15	5	5.13
40 min	29	31	28.5	5.3	4.97	5.63
50 min	30.75	31	33.5	4.9	5.1	5.2
60 min	30	24	30.25	5.1	5.05	5.33
2 h	33.5	30.5	34.75	5.1	5	5.16
4 h	36.25	36.5	35.5	5.25	5	5.5
6 h	38.25	35.75	35.75	5	5.15	5.6
8 h	38.5	39	39	5.05	5.1	5.33
10 h	39	37.25	36.5	5	5.35	5.04
1 day	34.5	37	35.5	5.2	5.05	5.5
2 day	45	47.25	51.25	6.05	6	6.08
3 day	53.75	53	54.75	6.82	7.3	7.25
4 day	53.25	56.5	52	7.1	6.9	6.72
5 day	56.5	57	59.45	7.75	8.05	7.95

## Sheet: Supplementary Fig. 16
Dependence of revealing time of hidden information on flow rate of mist
Flow rate of mist (mL/h)	Revealing time-1 (s)	Revealing time-2 (s)	Revealing time-3 (s)
80	365	420	385
100	90	110	107
120	41	60	50
140	29	32	35
160	19	18	18
180	9	10	8
200	7	8	9

[truncated: 2 more sheets: Supplementary Fig. 19d, Supplementary Fig. 19e]
